# Supplementary material for: KDM1A promotes tumor cell invasion by silencing TIMP3 in non-small cell lung cancer cells
Source: Oncotarget. 2016 Apr 2;7(19):27959–74. doi: 10.18632/oncotarget.8563 (PMC5053702; doi:10.18632/oncotarget.8563)
Supplement: Supplementary file 2 [file oncotarget-07-27959-s002.xlsx]

## Sheet: a
Transcript Cluster ID	Treatment Group Bi-weight Avg Signal (log2)	Control Group Bi-weight Avg Signal (log2)	Fold Change (linear) (Treatment Group vs. Control Group)	ANOVA p-value (Treatment Group vs. Control Group)	FDR p-value (Treatment Group vs. Control Group)	Gene Symbol	Description	mRNA Accession	mRNA Source	mRNA Description		Chromosome	Genomic Position	Strand	Public Gene IDs	Group	Start	Stop	GO Biological Process Accession	GO Biological Process ID	GO Biological Process Term	GO Biological Process Evidence	GO Cellular Component Accession	GO Cellular Component ID	GO Cellular Component Term	GO Cellular Component Evidence	GO Melecular Function Accession	GO Molecular Function ID	GO Molecular Function Term	GO Molecular Function Evidence	Pathway Accession	Pathway Source	Pathway Name	Protein Domains mRNA Accession	Protein Domains Source	Protein Domains Accession	Protein Domains Description
TC12002734.hg.1	14.23	11.84	5.25	0.02484	0.975856		accn=AY034634 class=mRNAlike lncRNA name=NULL ref=H-invitational v7.5 transcriptId=HIT000083498 cpcScore=2.5126600 cnci=-0.1245648	n333279	NONCODE	accn=AY034634 class=mRNAlike lncRNA name=NULL ref=H-invitational v7.5 transcriptId=HIT000083498 cpcScore=2.5126600 cnci=-0.1245648		chr12	8074143 - 8078504	-		NonCoding	8074143	8078504
TC12001170.hg.1	11.43	9.69	3.35	0.033746	0.975856	SLC2A3	solute carrier family 2 (facilitated glucose transporter), member 3; NULL	NM_006931; ENST00000075120; ENST00000540978; ENST00000543435; uc001qtr.3; BC039196; OTTHUMT00000257914; OTTHUMT00000257915; OTTHUMT00000257916; OTTHUMT00000257917; OTTHUMT00000257918; OTTHUMT00000257919	RefSeq; ENSEMBL; UCSC Genes; GenBank; Havana transcript	Homo sapiens solute carrier family 2 (facilitated glucose transporter), member 3 (SLC2A3), mRNA.; cdna:known chromosome:GRCh37:12:8071826:8088871:-1 gene:ENSG00000059804 gene_biotype:protein_coding transcript_biotype:protein_coding; [retired] cdna:known chromosome:GRCh37:12:8073978:8088783:-1 gene:ENSG00000059804 gene_biotype:protein_coding transcript_biotype:protein_coding; cdna:putative chromos…		chr12	8071824 - 8088892	-	NM_006931; ENST00000075120; ENST00000540978; ENST00000543435; BC039196; OTTHUMT00000257914; OTTHUMT00000257915; OTTHUMT00000257916; OTTHUMT00000257917; OTTHUMT00000257918; OTTHUMT00000257919	Coding	8071824	8088892	NM_006931; ENST00000075120; ENST00000540978; ENST00000543435; BC039196; OTTHUMT00000257914	GO:0005975; GO:0006766; GO:0006767; GO:0008645; GO:0015758; GO:0019852; GO:0044281; GO:0055085; GO:0006810; GO:0008643	carbohydrate metabolic process; vitamin metabolic process; water-soluble vitamin metabolic process; hexose transport; glucose transport; L-ascorbic acid metabolic process; small molecule metabolic process; transmembrane transport; transport; carbohydrate transport	traceable author statement; non-traceable author statement; inferred from electronic annotation	NM_006931; ENST00000075120; ENST00000540978; ENST00000543435; BC039196; OTTHUMT00000257914	GO:0005886; GO:0016021; GO:0016020	plasma membrane; integral to membrane; membrane	traceable author statement; inferred from electronic annotation	NM_006931; ENST00000075120; ENST00000540978; ENST00000543435; BC039196; OTTHUMT00000257914	GO:0005355; GO:0005215; GO:0022857; GO:0022891; GO:0005542; GO:0008518	glucose transmembrane transporter activity; transporter activity; transmembrane transporter activity; substrate-specific transmembrane transporter activity; folic acid binding; reduced folate carrier activity	inferred from electronic annotation; traceable author statement				ENST00000075120; ENST00000540978	Pfam	IPR002666; IPR005828; IPR011701	Reduced folate carrier; General substrate transporter; Major facilitator superfamily
TC13000783.hg.1	9.46	8.34	2.18	0.009915	0.975856		ncrna:miRNA chromosome:GRCh37:13:81778398:81778491:-1 gene:ENSG00000238980 gene_biotype:miRNA transcript_biotype:miRNA	ENST00000401112	ENSEMBL	ncrna:miRNA chromosome:GRCh37:13:81778398:81778491:-1 gene:ENSG00000238980 gene_biotype:miRNA transcript_biotype:miRNA		chr13	92031849 - 92031967	-		Coding	92031849	92031967
TC19001643.hg.1	12.83	11.72	2.16	0.005938	0.975856	IGFL3	IGF-like family member 3	NM_207393; ENST00000341415; uc002pea.1; BC130593	RefSeq; ENSEMBL; UCSC Genes; GenBank	Homo sapiens IGF-like family member 3 (IGFL3), mRNA.; cdna:known chromosome:GRCh37:19:46623328:46627931:-1 gene:ENSG00000188624 gene_biotype:protein_coding transcript_biotype:protein_coding; Homo sapiens IGF-like family member 3, mRNA (cDNA clone MGC:163465 IMAGE:40146624), complete cds.		chr19	46623328 - 46627931	-	NM_207393; ENST00000341415; BC130593	Coding	46623328	46627931					NM_207393; ENST00000341415; BC130593	GO:0005576	extracellular region	inferred from electronic annotation
TC16000648.hg.1	11.02	9.93	2.13	0.047755	0.975856		ncrna:miRNA chromosome:GRCh37:16:82875691:82875805:1 gene:ENSG00000221395 gene_biotype:miRNA transcript_biotype:miRNA	ENST00000408468	ENSEMBL	ncrna:miRNA chromosome:GRCh37:16:82875691:82875805:1 gene:ENSG00000221395 gene_biotype:miRNA transcript_biotype:miRNA		chr16	82875691 - 82875805	+		Coding	82875691	82875805
TC0X002142.hg.1	4.69	3.61	2.12	0.015953	0.975856		linc-CHM-1 chrX:-:86979060-86983512	TCONS_00017351-XLOC_008194	Rinn lincRNA	linc-CHM-1 chrX:-:86979060-86983512		chrX	86979061 - 86983512	-		NonCoding	86979061	86983512
TC19000304.hg.1	4.27	3.21	2.07	0.01902	0.975856		DQ582228,uc002ncu.3	uc002ncu.3	UCSC Genes			chr19	16148864 - 16148895	+		Coding	16148864	16148895
TC07000773.hg.1	13.4	12.38	2.04	0.028606	0.975856		DQ595173,uc022ala.1	uc022ala.1	UCSC Genes			chr7	128034943 - 128034970	+		Coding	128034943	128034970
TC05001590.hg.1	9.66	8.64	2.03	0.04159	0.975856	ARRDC3	arrestin domain containing 3; NULL	NM_020801; ENST00000265138; ENST00000503192; uc003kjz.2; BC015928; BC053619; OTTHUMT00000369763; OTTHUMT00000370472; OTTHUMT00000369764; OTTHUMT00000369766; OTTHUMT00000369767; OTTHUMT00000370470; OTTHUMT00000370474	RefSeq; CSIRO; ENSEMBL; UCSC Genes; GenBank; Havana transcript	Homo sapiens arrestin domain containing 3 (ARRDC3), mRNA.; [mRNA] locus=scaffold1544:510525:521687:+ gene:ENSG00000113369; cdna:putative chromosome:GRCh37:5:90671344:90675968:-1 gene:ENSG00000113369 gene_biotype:protein_coding transcript_biotype:processed_transcript; Homo sapiens arrestin domain containing 3, mRNA (cDNA clone MGC:8773 IMAGE:3908916), complete cds.; Homo sapiens arrestin domain co…		chr5	90664541 - 90679176	-	NM_020801; ENST00000265138; ENST00000503192; BC015928; BC053619; OTTHUMT00000369763; OTTHUMT00000370472; OTTHUMT00000369764; OTTHUMT00000369766; OTTHUMT00000369767; OTTHUMT00000370470; OTTHUMT00000370474	Coding	90664541	90679176	NM_020801; ENST00000265138; ENST00000503192; BC015928; BC053619	GO:0001659; GO:0031651; GO:0044252; GO:0060613; GO:0071879; GO:0090327; GO:0051443	temperature homeostasis; negative regulation of heat generation; negative regulation of multicellular organismal metabolic process; fat pad development; positive regulation of adrenergic receptor signaling pathway; negative regulation of locomotion involved in locomotory behavior; positive regulation of ubiquitin-protein ligase activity	inferred from electronic annotation; inferred from physical interaction	NM_020801; ENST00000265138; ENST00000503192; BC015928; BC053619; OTTHUMT00000369763	GO:0005737; GO:0005768; GO:0005886	cytoplasm; endosome; plasma membrane	inferred from electronic annotation; inferred from direct assay	NM_020801; ENST00000265138; ENST00000503192; BC015928; BC053619; OTTHUMT00000369763	GO:0005515; GO:0031699	protein binding; beta-3 adrenergic receptor binding	inferred from physical interaction; inferred from direct assay				ENST00000265138	Pfam	IPR011021; IPR011022	Arrestin-like, N-terminal; Arrestin C-terminal-like domain
TC02001600.hg.1	5.57	4.6	1.97	0.003879	0.975856	FAM49A	family with sequence similarity 49, member A; NULL	NM_030797; ENST00000355549; ENST00000381323; ENST00000406434; uc002rck.2; uc010exm.2; BC038971; OTTHUMT00000207203; OTTHUMT00000323732; OTTHUMT00000323733; OTTHUMT00000323734; OTTHUMT00000323735	RefSeq; ENSEMBL; UCSC Genes; GenBank; Havana transcript	Homo sapiens family with sequence similarity 49, member A (FAM49A), mRNA.; cdna:known chromosome:GRCh37:2:16734204:16804344:-1 gene:ENSG00000197872 gene_biotype:protein_coding transcript_biotype:protein_coding; cdna:known chromosome:GRCh37:2:16730727:16847102:-1 gene:ENSG00000197872 gene_biotype:protein_coding transcript_biotype:protein_coding; cdna:known chromosome:GRCh37:2:16734204:16847096:-1 …		chr2	16730727 - 16847599	-	NM_030797; ENST00000355549; ENST00000381323; ENST00000406434; BC038971; OTTHUMT00000207203; OTTHUMT00000323732; OTTHUMT00000323733; OTTHUMT00000323734; OTTHUMT00000323735	Coding	16730727	16847599					NM_030797; ENST00000355549; ENST00000381323; ENST00000406434; BC038971; OTTHUMT00000207203; OTTHUMT00000323732	GO:0005622	intracellular	inferred from direct assay								ENST00000355549; ENST00000381323; ENST00000406434	Pfam	IPR009828	Protein of unknown function DUF1394
TC12001168.hg.1	7.14	6.22	1.9	0.040301	0.975856	SLC2A14	solute carrier family 2 (facilitated glucose transporter), member 14	NM_153449; ENST00000340749; ENST00000396589; ENST00000431042; ENST00000535295; ENST00000539924; ENST00000542505; ENST00000542546; ENST00000543909; ENST00000544749; uc001qtn.3; uc001qtk.3; uc001qtl.3; uc001qtm.3; uc001qto.3; uc010sgg.2; uc010sgh.2; BC060766	RefSeq; ENSEMBL; UCSC Genes; GenBank	Homo sapiens solute carrier family 2 (facilitated glucose transporter), member 14 (SLC2A14), mRNA.; cdna:known chromosome:GRCh37:12:7965108:8025448:-1 gene:ENSG00000173262 gene_biotype:protein_coding transcript_biotype:protein_coding; cdna:known chromosome:GRCh37:12:7966397:8025635:-1 gene:ENSG00000173262 gene_biotype:protein_coding transcript_biotype:protein_coding; cdna:known chromosome:GRCh37:…		chr12	7965108 - 8043744	-	NM_153449; ENST00000340749; ENST00000396589; ENST00000431042; ENST00000535295; ENST00000539924; ENST00000542505; ENST00000542546; ENST00000543909; ENST00000544749; BC060766	Coding	7965108	8043744	NM_153449; ENST00000340749; ENST00000396589; ENST00000431042; ENST00000535295; ENST00000539924; ENST00000542505; ENST00000542546; ENST00000543909; ENST00000544749; BC060766	GO:0007275; GO:0007283; GO:0030154; GO:0006810; GO:0008643; GO:0015758; GO:0055085	multicellular organismal development; spermatogenesis; cell differentiation; transport; carbohydrate transport; glucose transport; transmembrane transport	inferred from electronic annotation	NM_153449; ENST00000340749; ENST00000396589; ENST00000431042; ENST00000535295; ENST00000539924; ENST00000542505; ENST00000542546; ENST00000543909; ENST00000544749; BC060766	GO:0016021; GO:0016020	integral to membrane; membrane	inferred from electronic annotation	NM_153449; ENST00000340749; ENST00000396589; ENST00000431042; ENST00000535295; ENST00000539924; ENST00000542505; ENST00000542546; ENST00000543909; ENST00000544749; BC060766	GO:0005355; GO:0005215; GO:0022857; GO:0022891; GO:0005542; GO:0008518	glucose transmembrane transporter activity; transporter activity; transmembrane transporter activity; substrate-specific transmembrane transporter activity; folic acid binding; reduced folate carrier activity	inferred from electronic annotation				ENST00000340749; ENST00000396589; ENST00000431042; ENST00000535295; ENST00000539924; ENST00000542505; ENST00000542546; ENST00000543909	Pfam	IPR002666; IPR005828; IPR011701	Reduced folate carrier; General substrate transporter; Major facilitator superfamily
TC12001216.hg.1	5.67	4.75	1.89	0.026407	0.975856	OLR1	oxidized low density lipoprotein (lectin-like) receptor 1	NM_001172632; NM_001172633; NM_002543; ENST00000309539; ENST00000432556; ENST00000543993; ENST00000544577; ENST00000545927; uc010sha.1; uc021qvb.1; uc001qxo.1; uc001qxp.2; uc010sgz.1; BC022295	RefSeq; CSIRO; ENSEMBL; UCSC Genes; GenBank	Homo sapiens oxidized low density lipoprotein (lectin-like) receptor 1 (OLR1), transcript variant 2, mRNA.; Homo sapiens oxidized low density lipoprotein (lectin-like) receptor 1 (OLR1), transcript variant 3, mRNA.; Homo sapiens oxidized low density lipoprotein (lectin-like) receptor 1 (OLR1), transcript variant 1, mRNA.; [mRNA] locus=scaffold3402:3262:13665:+ gene:ENSG00000173391; cdna:putative …		chr12	10310899 - 10324790	-	NM_001172632; NM_001172633; NM_002543; ENST00000309539; ENST00000432556; ENST00000543993; ENST00000544577; ENST00000545927; BC022295	Coding	10310899	10324790	NM_001172632; NM_001172633; NM_002543; ENST00000309539; ENST00000432556; ENST00000543993; ENST00000544577; ENST00000545927; BC022295	GO:0006508; GO:0006954; GO:0007159; GO:0007596; GO:0008015; GO:0008219; GO:0042157; GO:0042542; GO:0050900; GO:0007155	proteolysis; inflammatory response; leukocyte cell-cell adhesion; blood coagulation; blood circulation; cell death; lipoprotein metabolic process; response to hydrogen peroxide; leukocyte migration; cell adhesion	traceable author statement; inferred from electronic annotation	NM_001172632; NM_001172633; NM_002543; ENST00000309539; ENST00000432556; ENST00000543993; ENST00000544577; ENST00000545927; BC022295	GO:0005576; GO:0005886; GO:0005887; GO:0016020; GO:0016021	extracellular region; plasma membrane; integral to plasma membrane; membrane; integral to membrane	inferred from electronic annotation; traceable author statement	NM_001172632; NM_001172633; NM_002543; ENST00000309539; ENST00000432556; ENST00000543993; ENST00000544577; ENST00000545927; BC022295	GO:0005041; GO:0030246	low-density lipoprotein receptor activity; carbohydrate binding	inferred from electronic annotation				ENST00000309539; ENST00000545927	Pfam	IPR001304; IPR008646; IPR013600	C-type lectin; Herpesvirus UL45-like; Ly49-like N-terminal
TC10001589.hg.1	11	10.11	1.85	0.045767	0.975856	SNORA12	small nucleolar RNA, H/ACA box 12	NR_002954; ENST00000391162; uc001kqu.1	RefSeq; ENSEMBL; UCSC Genes	Homo sapiens small nucleolar RNA, H/ACA box 12 (SNORA12), small nucleolar RNA.; ncrna:snoRNA chromosome:GRCh37:10:101996913:101997059:-1 gene:ENSG00000212464 gene_biotype:snoRNA transcript_biotype:snoRNA		chr10	101996913 - 101997059	-	NR_002954; ENST00000391162	Coding	101996913	101997059
TC0X000879.hg.1	6.4	5.53	1.82	0.006923	0.975856	TMEM27	transmembrane protein 27; NULL	NM_020665; ENST00000380342; uc004cxc.2; BC014317; BC015099; BC050606; OTTHUMT00000055879	RefSeq; ENSEMBL; UCSC Genes; GenBank; Havana transcript	Homo sapiens transmembrane protein 27 (TMEM27), mRNA.; cdna:known chromosome:GRCh37:X:15645441:15683154:-1 gene:ENSG00000147003 gene_biotype:protein_coding transcript_biotype:protein_coding; Homo sapiens transmembrane protein 27, mRNA (cDNA clone MGC:22707 IMAGE:4048217), complete cds.; Homo sapiens transmembrane protein 27, mRNA (cDNA clone MGC:22827 IMAGE:3829035), complete cds.; Homo sapiens t…		chrX	15645441 - 15683154	-	NM_020665; ENST00000380342; BC014317; BC015099; BC050606; OTTHUMT00000055879	Coding	15645441	15683154	NM_020665; ENST00000380342; BC014317; BC015099; BC050606; OTTHUMT00000055879	GO:0006508	proteolysis	inferred from electronic annotation	NM_020665; ENST00000380342; BC014317; BC015099; BC050606; OTTHUMT00000055879	GO:0016021; GO:0016020	integral to membrane; membrane	inferred from electronic annotation	NM_020665; ENST00000380342; BC014317; BC015099; BC050606; OTTHUMT00000055879	GO:0008237; GO:0008241	metallopeptidase activity; peptidyl-dipeptidase activity	inferred from electronic annotation
TC06001639.hg.1	4.62	3.77	1.81	0.008993	0.975856		DQ575062,uc021yxm.1	uc021yxm.1	UCSC Genes			chr6	33853348 - 33853381	-		Coding	33853348	33853381
TC22000729.hg.1	4.84	4	1.79	0.001988	0.967068		DQ581393,uc021wou.1	uc021wou.1	UCSC Genes			chr22	37751670 - 37751701	-		Coding	37751670	37751701
TC14001401.hg.1	3.82	3	1.77	0.003828	0.975856		DQ597272,uc021rxo.1	uc021rxo.1	UCSC Genes			chr14	88606782 - 88606811	-		Coding	88606782	88606811
TC08001017.hg.1	4.49	3.72	1.7	0.004724	0.975856		ncrna:miRNA chromosome:GRCh37:8:18667010:18667136:-1 gene:ENSG00000251963 gene_biotype:miRNA transcript_biotype:miRNA	ENST00000516154	ENSEMBL	ncrna:miRNA chromosome:GRCh37:8:18667010:18667136:-1 gene:ENSG00000251963 gene_biotype:miRNA transcript_biotype:miRNA		chr8	18667010 - 18667136	-		Coding	18667010	18667136
TC16000175.hg.1	6.95	6.2	1.69	0.023861	0.975856	MIR365A	microRNA 365a	NR_029854; ENST00000362260; uc021tdh.1	RefSeq; ENSEMBL; UCSC Genes	Homo sapiens microRNA 365a (MIR365A), microRNA.; ncrna:miRNA chromosome:GRCh37:16:14403142:14403228:1 gene:ENSG00000199130 gene_biotype:miRNA transcript_biotype:miRNA		chr16	14403142 - 14403228	+	NR_029854; ENST00000362260	Coding	14403142	14403228
TC03002434.hg.1	5.1	4.37	1.66	0.036842	0.975856		accn=NULL class=lincRNA name=Human lincRNA ref=Scripture Reconstruction LincRNAs By Luo transcriptId=linc_luo_1251 cpcScore=-1.3044900 cnci=-0.3721694|linc-COL8A1-3 chr3:+:98699901-98701940	n345702; TCONS_00005559-XLOC_002736	NONCODE; Rinn lincRNA	accn=NULL class=lincRNA name=Human lincRNA ref=Scripture Reconstruction LincRNAs By Luo transcriptId=linc_luo_1251 cpcScore=-1.3044900 cnci=-0.3721694; linc-COL8A1-3 chr3:+:98699901-98701940		chr3	98699902 - 98717323	+		NonCoding	98699902	98717323
TC16001224.hg.1	5.98	5.25	1.66	0.022311	0.975856		ncrna:snoRNA chromosome:GRCh37:16:69742475:69742578:-1 gene:ENSG00000238683 gene_biotype:snoRNA transcript_biotype:snoRNA	ENST00000459361	ENSEMBL	ncrna:snoRNA chromosome:GRCh37:16:69742475:69742578:-1 gene:ENSG00000238683 gene_biotype:snoRNA transcript_biotype:snoRNA		chr16	69742475 - 69742578	-		Coding	69742475	69742578
TC21000945.hg.1	4.71	3.99	1.65	0.042197	0.975856		accn=AK026743 class=mRNAlike lncRNA name=Human lncRNA ref=JounralRNA transcriptId=1918 cpcScore=-1.2072600 cnci=-0.3454749	n339478	NONCODE	accn=AK026743 class=mRNAlike lncRNA name=Human lncRNA ref=JounralRNA transcriptId=1918 cpcScore=-1.2072600 cnci=-0.3454749		chr21	36314114 - 36317337	-		NonCoding	36314114	36317337
TC12001645.hg.1	5.17	4.45	1.64	0.044361	0.975856		ncrna:snRNA chromosome:GRCh37:12:59762832:59762932:-1 gene:ENSG00000212599 gene_biotype:snRNA transcript_biotype:snRNA	ENST00000391297; uc021qzs.1	ENSEMBL; UCSC Genes	ncrna:snRNA chromosome:GRCh37:12:59762832:59762932:-1 gene:ENSG00000212599 gene_biotype:snRNA transcript_biotype:snRNA		chr12	59762832 - 59762932	-		Coding	59762832	59762932
TC18000096.hg.1	3.82	3.11	1.64	0.016953	0.975856		ncrna:snRNA chromosome:GRCh37:18:20227545:20227651:1 gene:ENSG00000206827 gene_biotype:snRNA transcript_biotype:snRNA	ENST00000384100	ENSEMBL	ncrna:snRNA chromosome:GRCh37:18:20227545:20227651:1 gene:ENSG00000206827 gene_biotype:snRNA transcript_biotype:snRNA		chr18	20227545 - 20227651	+		Coding	20227545	20227651
TC18000540.hg.1	4.43	3.71	1.64	0.022233	0.975856	MIR3591	microRNA 3591	NR_039899; uc021uku.1	RefSeq; UCSC Genes	Homo sapiens microRNA 3591 (MIR3591), microRNA.		chr18	56118312 - 56118384	-	NR_039899	Coding	56118312	56118384
TC06002666.hg.1	4.77	4.06	1.63	0.043326	0.975856		accn=NULL class=lincRNA name=Human lincRNA ref=Scripture Reconstruction LincRNAs By Luo transcriptId=linc_luo_2036 cpcScore=-1.3221600 cnci=-0.3767984	n346486	NONCODE	accn=NULL class=lincRNA name=Human lincRNA ref=Scripture Reconstruction LincRNAs By Luo transcriptId=linc_luo_2036 cpcScore=-1.3221600 cnci=-0.3767984		chr6	27821498 - 27823582	+		NonCoding	27821498	27823582
TC15000959.hg.1	6.07	5.37	1.63	0.005292	0.975856		DQ595494,uc021sxo.1	uc021sxo.1	UCSC Genes			chr15	100340094 - 100340147	+		Coding	100340094	100340147
TC06002347.hg.1	6.38	5.69	1.61	0.009079	0.975856		accn=NULL class=mRNAlike lncRNA name=vega lncRNA ref=GENCODE transcriptId=OTTHUMT00000039619 cpcScore=3.6937200 cnci=-0.2990127	n324623	NONCODE	accn=NULL class=mRNAlike lncRNA name=vega lncRNA ref=GENCODE transcriptId=OTTHUMT00000039619 cpcScore=3.6937200 cnci=-0.2990127		chr6	100135 - 101639	+		NonCoding	100135	101639
TC08000527.hg.1	5.37	4.68	1.61	0.024305	0.975856		ncrna:miRNA chromosome:GRCh37:8:85208238:85208323:-1 gene:ENSG00000221185 gene_biotype:miRNA transcript_biotype:miRNA	ENST00000408258	ENSEMBL	ncrna:miRNA chromosome:GRCh37:8:85208238:85208323:-1 gene:ENSG00000221185 gene_biotype:miRNA transcript_biotype:miRNA		chr8	85208238 - 85208323	+		Coding	85208238	85208323
TC17000327.hg.1	6.33	5.64	1.61	0.014289	0.975856	SNORD42A	small nucleolar RNA, C/D box 42A	NR_000014; ENST00000459584; uc002hcm.1	RefSeq; ENSEMBL; UCSC Genes	Homo sapiens small nucleolar RNA, C/D box 42A (SNORD42A), small nuclear RNA.; ncrna:snoRNA chromosome:GRCh37:17:27050447:27050510:1 gene:ENSG00000238649 gene_biotype:snoRNA transcript_biotype:snoRNA		chr17	27050447 - 27050510	+	NR_000014; ENST00000459584	Coding	27050447	27050510
TC01005541.hg.1	4.16	3.49	1.6	0.043201	0.975856		linc-JAK1-1 chr1:-:65450880-65451399	TCONS_l2_00001274-XLOC_l2_000942	Broad TUCP	linc-JAK1-1 chr1:-:65450880-65451399		chr1	65450881 - 65451399	-		NonCoding	65450881	65451399
TC02003313.hg.1	4.95	4.3	1.57	0.0318	0.975856		accn=NULL class=mRNAlike lncRNA name=vega lncRNA ref=GENCODE transcriptId=OTTHUMT00000329815 cpcScore=-0.3172580 cnci=-0.3483202	n325254	NONCODE	accn=NULL class=mRNAlike lncRNA name=vega lncRNA ref=GENCODE transcriptId=OTTHUMT00000329815 cpcScore=-0.3172580 cnci=-0.3483202		chr2	70483570 - 70503314	+		NonCoding	70483570	70503314
TC06001039.hg.1	4.28	3.63	1.57	0.031719	0.975856	MIR3668	microRNA 3668	NR_037441; uc021zgd.1	RefSeq; UCSC Genes	Homo sapiens microRNA 3668 (MIR3668), microRNA.		chr6	140526389 - 140526463	+	NR_037441	Coding	140526389	140526463
TC08002467.hg.1	5.28	4.63	1.57	0.027434	0.975856		accn=CR602836 class=mRNAlike lncRNA name=Human lncRNA ref=JounralRNA transcriptId=4052 cpcScore=-0.5130710 cnci=-0.3731246	n341581	NONCODE	accn=CR602836 class=mRNAlike lncRNA name=Human lncRNA ref=JounralRNA transcriptId=4052 cpcScore=-0.5130710 cnci=-0.3731246		chr8	106808459 - 106810670	-		NonCoding	106808459	106810670
TC0X001237.hg.1	6.64	5.98	1.57	0.02484	0.975856	TCEAL8	transcription elongation factor A (SII)-like 8; NULL	NM_001006684; NM_153333; ENST00000360000; ENST00000372685; uc004ejy.3; uc004ejx.3; uc022cbl.1; BC035573; OTTHUMT00000057699; OTTHUMT00000057698; OTTHUMT00000057700	RefSeq; ENSEMBL; UCSC Genes; GenBank; Havana transcript	Homo sapiens transcription elongation factor A (SII)-like 8 (TCEAL8), transcript variant 2, mRNA.; Homo sapiens transcription elongation factor A (SII)-like 8 (TCEAL8), transcript variant 1, mRNA.; cdna:known chromosome:GRCh37:X:102507923:102510113:-1 gene:ENSG00000180964 gene_biotype:protein_coding transcript_biotype:protein_coding; cdna:known chromosome:GRCh37:X:102507923:102510131:-1 gene:ENSG…		chrX	102507923 - 102510131	-	NM_001006684; NM_153333; ENST00000360000; ENST00000372685; BC035573; OTTHUMT00000057699; OTTHUMT00000057698; OTTHUMT00000057700	Coding	102507923	102510131	NM_001006684; NM_153333; ENST00000360000; ENST00000372685; BC035573; OTTHUMT00000057699; OTTHUMT00000057698; OTTHUMT00000057700	GO:0006351; GO:0006355; GO:0006414	transcription, DNA-dependent; regulation of transcription, DNA-dependent; translational elongation	inferred from electronic annotation	NM_001006684; NM_153333; ENST00000360000; ENST00000372685; BC035573; OTTHUMT00000057699; OTTHUMT00000057698	GO:0005634	nucleus	inferred from electronic annotation	OTTHUMT00000057700	GO:0003746	translation elongation factor activity	inferred from electronic annotation				ENST00000360000; ENST00000372685	Pfam	IPR021156	Transcription elongation factor A-like/Brain expressed X-linked-like
TC16000472.hg.1	6.79	6.14	1.57	0.034695	0.975856	MT1B	metallothionein 1B; NULL	NM_005947; ENST00000334346; uc002ejs.3; BC069421; BC137478; OTTHUMT00000257057	RefSeq; ENSEMBL; UCSC Genes; GenBank; Havana transcript	Homo sapiens metallothionein 1B (MT1B), mRNA.; cdna:known chromosome:GRCh37:16:56685811:56687116:1 gene:ENSG00000169688 gene_biotype:protein_coding transcript_biotype:protein_coding; Homo sapiens metallothionein 1B, mRNA (cDNA clone MGC:97427 IMAGE:7262703), complete cds.; Homo sapiens metallothionein 1B, mRNA (cDNA clone MGC:169101 IMAGE:9021478), complete cds.; cdna:all chromosome:VEGA52:16:566…		chr16	56685811 - 56687116	+	NM_005947; ENST00000334346; BC069421; BC137478; OTTHUMT00000257057	Coding	56685811	56687116	NM_005947; ENST00000334346; BC069421; BC137478; OTTHUMT00000257057	GO:0045926; GO:0071294	negative regulation of growth; cellular response to zinc ion	inferred from sequence or structural similarity; inferred from expression pattern	NM_005947; ENST00000334346; BC069421; BC137478; OTTHUMT00000257057	GO:0005634; GO:0005737; GO:0048471	nucleus; cytoplasm; perinuclear region of cytoplasm	inferred from sequence or structural similarity; non-traceable author statement	NM_005947; ENST00000334346; BC069421; BC137478; OTTHUMT00000257057	GO:0005507; GO:0008270; GO:0046870; GO:0046872	copper ion binding; zinc ion binding; cadmium ion binding; metal ion binding	non-traceable author statement; inferred from sequence or structural similarity; inferred from electronic annotation				ENST00000334346	Pfam	IPR003019	Metallothionein superfamily, eukaryotic
TC0X000686.hg.1	4.88	4.23	1.56	0.025509	0.975856	SPANXB1	SPANX family, member B1; SPANX family, member B2; SPANX family, member F1	NM_032461; ENST00000449283; NM_145664; BC034472; BC137533; NM_139019	RefSeq; ENSEMBL; GenBank	Homo sapiens SPANX family, member B1 (SPANXB1), mRNA.; cdna:known chromosome:GRCh37:X:140084756:140085871:1 gene:ENSG00000227234 gene_biotype:protein_coding transcript_biotype:protein_coding; Homo sapiens SPANX family, member B2 (SPANXB2), mRNA.; Homo sapiens SPANX family, member B1, mRNA (cDNA clone MGC:26207 IMAGE:4824918), complete cds.; Homo sapiens SPANX family, member B1, mRNA (cDNA clone M…		chrX	140084756 - 140085871	+	NM_032461; ENST00000449283; NM_145664; BC034472; BC137533; NM_139019	Coding	140084756	140085871	NM_032461; ENST00000449283; NM_145664; BC034472; BC137533; NM_139019	GO:0007286	spermatid development	non-traceable author statement	NM_032461; ENST00000449283; NM_145664; BC034472; BC137533; NM_139019	GO:0005634; GO:0005737	nucleus; cytoplasm	inferred from electronic annotation; traceable author statement	NM_032461; ENST00000449283; NM_145664; BC034472; BC137533; NM_139019	GO:0003674	molecular_function	no biological data available				ENST00000449283	Pfam	IPR010007	SPANX family protein
TC0X000687.hg.1	4.88	4.23	1.56	0.025509	0.975856	SPANXB1	SPANX family, member B1; SPANX family, member B2; SPANX family, member F1	NM_032461; ENST00000370530; NM_145664; BC034472; BC137533; NM_139019	RefSeq; ENSEMBL; GenBank	Homo sapiens SPANX family, member B1 (SPANXB1), mRNA.; cdna:known chromosome:GRCh37:X:140096761:140097876:1 gene:ENSG00000235604 gene_biotype:protein_coding transcript_biotype:protein_coding; Homo sapiens SPANX family, member B2 (SPANXB2), mRNA.; Homo sapiens SPANX family, member B1, mRNA (cDNA clone MGC:26207 IMAGE:4824918), complete cds.; Homo sapiens SPANX family, member B1, mRNA (cDNA clone M…		chrX	140096761 - 140097876	+	NM_032461; ENST00000370530; NM_145664; BC034472; BC137533; NM_139019	Coding	140096761	140097876	NM_032461; ENST00000370530; NM_145664; BC034472; BC137533; NM_139019	GO:0007286	spermatid development	non-traceable author statement	NM_032461; ENST00000370530; NM_145664; BC034472; BC137533; NM_139019	GO:0005634; GO:0005737	nucleus; cytoplasm	inferred from electronic annotation; traceable author statement	NM_032461; ENST00000370530; NM_145664; BC034472; BC137533; NM_139019	GO:0003674	molecular_function	no biological data available				ENST00000370530	Pfam	IPR010007	SPANX family protein
TC03001589.hg.1	5.71	5.07	1.55	0.0353	0.975856		uc021xbg.1	uc021xbg.1	UCSC Genes			chr3	89310967 - 89311049	-		Coding	89310967	89311049
TC01005624.hg.1	5.23	4.61	1.54	0.04202	0.975856		accn=NULL class=mRNAlike lncRNA name=vega lncRNA ref=GENCODE transcriptId=OTTHUMT00000027723 cpcScore=-1.0623000 cnci=-0.3399781	n326533	NONCODE	accn=NULL class=mRNAlike lncRNA name=vega lncRNA ref=GENCODE transcriptId=OTTHUMT00000027723 cpcScore=-1.0623000 cnci=-0.3399781		chr1	90749055 - 90771617	-		NonCoding	90749055	90771617
TC02001189.hg.1	8.73	8.11	1.54	0.015222	0.975856	SNORD70	small nucleolar RNA, C/D box 70	NR_003058; ENST00000391232; uc002uzc.3	RefSeq; ENSEMBL; UCSC Genes	Homo sapiens small nucleolar RNA, C/D box 70 (SNORD70), small nucleolar RNA.; ncrna:snoRNA chromosome:GRCh37:2:203141154:203141241:1 gene:ENSG00000212534 gene_biotype:snoRNA transcript_biotype:snoRNA		chr2	203141154 - 203141241	+	NR_003058; ENST00000391232	Coding	203141154	203141241
TC10001398.hg.1	11.76	11.14	1.54	0.043594	0.975856	P4HA1	prolyl 4-hydroxylase, alpha polypeptide I; NULL	NM_000917; NM_001017962; NM_001142595; NM_001142596; ENST00000263556; ENST00000307116; ENST00000373008; ENST00000394890; ENST00000412021; ENST00000440381; ENST00000480231; uc001jth.3; uc001jtg.3; uc010qka.2; uc010qkb.2; uc021ptj.1; uc021ptk.1; BC034998; OTTHUMT00000048601; OTTHUMT00000048602; OTTHUMT00000048603; OTTHUMT00000048604	RefSeq; ENSEMBL; UCSC Genes; GenBank; Havana transcript	Homo sapiens prolyl 4-hydroxylase, alpha polypeptide I (P4HA1), transcript variant 1, mRNA.; Homo sapiens prolyl 4-hydroxylase, alpha polypeptide I (P4HA1), transcript variant 2, mRNA.; Homo sapiens prolyl 4-hydroxylase, alpha polypeptide I (P4HA1), transcript variant 3, mRNA.; Homo sapiens prolyl 4-hydroxylase, alpha polypeptide I (P4HA1), transcript variant 4, mRNA.; cdna:known chromosome:GRCh3…		chr10	74766975 - 74856732	-	NM_000917; NM_001017962; NM_001142595; NM_001142596; ENST00000263556; ENST00000307116; ENST00000373008; ENST00000394890; ENST00000412021; ENST00000440381; ENST00000480231; BC034998; OTTHUMT00000048601; OTTHUMT00000048602; OTTHUMT00000048604	Coding	74766975	74856732	NM_000917; NM_001017962; NM_001142595; NM_001142596; ENST00000263556; ENST00000307116; ENST00000373008; ENST00000394890; ENST00000412021; ENST00000440381; ENST00000480231; BC034998; OTTHUMT00000048601; OTTHUMT00000048602	GO:0018401; GO:0030199; GO:0055114	peptidyl-proline hydroxylation to 4-hydroxy-L-proline; collagen fibril organization; oxidation-reduction process	inferred from electronic annotation	NM_000917; NM_001017962; NM_001142595; NM_001142596; ENST00000263556; ENST00000307116; ENST00000373008; ENST00000394890; ENST00000412021; ENST00000440381; ENST00000480231; BC034998; OTTHUMT00000048601; OTTHUMT00000048602	GO:0005739; GO:0005783; GO:0005788; GO:0043231; GO:0005581	mitochondrion; endoplasmic reticulum; endoplasmic reticulum lumen; intracellular membrane-bounded organelle; collagen	inferred from direct assay; inferred from electronic annotation; traceable author statement	NM_000917; NM_001017962; NM_001142595; NM_001142596; ENST00000263556; ENST00000307116; ENST00000373008; ENST00000394890; ENST00000412021; ENST00000440381; ENST00000480231; BC034998; OTTHUMT00000048601; OTTHUMT00000048602	GO:0004656; GO:0005506; GO:0016702; GO:0031418; GO:0016491; GO:0016705; GO:0016706; GO:0046872; GO:0051213; GO:0005515	procollagen-proline 4-dioxygenase activity; iron ion binding; oxidoreductase activity, acting on single donors with incorporation of molecular oxygen, incorporation of two atoms of oxygen; L-ascorbic acid binding; oxidoreductase activity; oxidoreductase activity, acting on paired donors, with incorporation or reduction of molecular oxygen; oxidoreductase activity, acting on paired donors, with in…	inferred from electronic annotation; traceable author statement				ENST00000263556; ENST00000307116; ENST00000373008; ENST00000394890; ENST00000412021; ENST00000440381	Pfam	IPR005123; IPR013547	Oxoglutarate/iron-dependent dioxygenase; Prolyl 4-hydroxylase alpha-subunit, N-terminal
TC17001182.hg.1	4.76	4.14	1.54	0.047865	0.975856	OTTHUMG00000059261	NULL	ENST00000428142; OTTHUMT00000131473	ENSEMBL; Havana transcript	havana:lincRNA chromosome:GRCh37:17:16879313:16884667:-1 gene:ENSG00000230709 gene_biotype:lincRNA transcript_biotype:lincRNA; cdna:all chromosome:VEGA52:17:16879313:16884667:-1 Gene:OTTHUMG00000059261		chr17	16879313 - 16884667	-	OTTHUMT00000131473	Coding	16879313	16884667
TC08001005.hg.1	8.35	7.75	1.52	0.049518	0.975856	MIR383	microRNA 383	NR_029875; ENST00000362257; uc010lst.1	RefSeq; ENSEMBL; UCSC Genes	Homo sapiens microRNA 383 (MIR383), microRNA.; ncrna:miRNA chromosome:GRCh37:8:14710947:14711019:-1 gene:ENSG00000199127 gene_biotype:miRNA transcript_biotype:miRNA		chr8	14710947 - 14711019	-	NR_029875; ENST00000362257	Coding	14710947	14711019
TC09000737.hg.1	7.87	7.27	1.52	0.021502	0.975856		ncrna:snoRNA chromosome:GRCh37:9:133325241:133325342:1 gene:ENSG00000238298 gene_biotype:snoRNA transcript_biotype:snoRNA	ENST00000458976	ENSEMBL	ncrna:snoRNA chromosome:GRCh37:9:133325241:133325342:1 gene:ENSG00000238298 gene_biotype:snoRNA transcript_biotype:snoRNA		chr9	133325241 - 133325342	+		Coding	133325241	133325342
TC01000626.hg.1	5.39	4.8	1.51	0.011117	0.975856		cdna:known chromosome:GRCh37:1:51731525:51732716:1 gene:ENSG00000230272 gene_biotype:antisense transcript_biotype:antisense|[retired] cdna:all chromosome:VEGA50:1:51731525:51732716:1 Gene:OTTHUMG00000008191	ENST00000453573; OTTHUMT00000022421	ENSEMBL; Havana transcript	cdna:known chromosome:GRCh37:1:51731525:51732716:1 gene:ENSG00000230272 gene_biotype:antisense transcript_biotype:antisense; [retired] cdna:all chromosome:VEGA50:1:51731525:51732716:1 Gene:OTTHUMG00000008191		chr1	51731525 - 51732716	+		Coding	51731525	51732716
TC07001704.hg.1	5.07	4.49	1.5	0.010672	0.975856		Homo sapiens HSPC047 protein, mRNA (cDNA clone MGC:34358 IMAGE:5178752), complete cds.	BC035371	GenBank	Homo sapiens HSPC047 protein, mRNA (cDNA clone MGC:34358 IMAGE:5178752), complete cds.		chr7	102120419 - 102121380	-		Coding	102120419	102121380
TC21001012.hg.1	7.52	6.93	1.5	0.021066	0.975856		linc-U2AF1-3 chr21:-:44808522-44809763	TCONS_00029159-XLOC_014103	Rinn lincRNA	linc-U2AF1-3 chr21:-:44808522-44809763		chr21	44808523 - 44809763	-		NonCoding	44808523	44809763
TC02000845.hg.1	4.92	4.34	1.49	0.022933	0.975856		uc021vph.1	uc021vph.1	UCSC Genes			chr2	132127289 - 132127357	+		Coding	132127289	132127357
TC03001623.hg.1	10.18	9.6	1.49	0.047211	0.975856	MIR548A3	microRNA 548a-3	NR_030330; uc021xbz.1	RefSeq; UCSC Genes	Homo sapiens microRNA 548a-3 (MIR548A3), microRNA.		chr3	103903476 - 103946105	-	NR_030330	Coding	103903476	103946105
TC05002179.hg.1	7.09	6.52	1.49	0.046988	0.975856		linc-SLC6A19-2 chr5:+:1042042-1042914	TCONS_00009829-XLOC_004243	Rinn lincRNA	linc-SLC6A19-2 chr5:+:1042042-1042914		chr5	1042043 - 1042914	+		NonCoding	1042043	1042914
TC19002602.hg.1	5.12	4.54	1.49	0.024899	0.975856		accn=NULL class=lincRNA name=Human lincRNA ref=Scripture Reconstruction LincRNAs By Luo transcriptId=linc_luo_927 cpcScore=-1.5465800 cnci=-0.2281165	n345378	NONCODE	accn=NULL class=lincRNA name=Human lincRNA ref=Scripture Reconstruction LincRNAs By Luo transcriptId=linc_luo_927 cpcScore=-1.5465800 cnci=-0.2281165		chr19	58826154 - 58827020	-		NonCoding	58826154	58827020
TC02003939.hg.1	4.2	3.64	1.47	0.024783	0.975856		accn=NULL class=mRNAlike lncRNA name=vega lncRNA ref=GENCODE transcriptId=OTTHUMT00000322958 cpcScore=-0.6164330 cnci=-0.2572913	n325093	NONCODE	accn=NULL class=mRNAlike lncRNA name=vega lncRNA ref=GENCODE transcriptId=OTTHUMT00000322958 cpcScore=-0.6164330 cnci=-0.2572913		chr2	242278502 - 242282377	+		NonCoding	242278502	242282377
TC12000263.hg.1	12.61	12.06	1.47	0.039491	0.975856	STK38L	serine/threonine kinase 38 like	NM_015000; ENST00000389032; ENST00000539577; uc001rhr.3; uc010sjm.2; uc010sjn.2; uc010sjo.2; BC028603	RefSeq; CSIRO; ENSEMBL; UCSC Genes; GenBank	Homo sapiens serine/threonine kinase 38 like (STK38L), mRNA.; [mRNA] locus=scaffold111:235785:260132:- gene:ENSG00000211455; cdna:known chromosome:GRCh37:12:27397226:27475634:1 gene:ENSG00000211455 gene_biotype:protein_coding transcript_biotype:protein_coding; Homo sapiens serine/threonine kinase 38 like, mRNA (cDNA clone MGC:33176 IMAGE:4823429), complete cds.		chr12	27397078 - 27478892	+	NM_015000; ENST00000389032; ENST00000539577; BC028603	Coding	27397078	27478892	NM_015000; ENST00000389032; ENST00000539577; BC028603	GO:0006468; GO:0007243; GO:0051128; GO:0016310	protein phosphorylation; intracellular protein kinase cascade; regulation of cellular component organization; phosphorylation	inferred from direct assay; inferred from sequence or structural similarity; inferred from electronic annotation	NM_015000; ENST00000389032; ENST00000539577; BC028603	GO:0005634; GO:0005730; GO:0005737; GO:0005886; GO:0015629; GO:0043231; GO:0005856; GO:0016020	nucleus; nucleolus; cytoplasm; plasma membrane; actin cytoskeleton; intracellular membrane-bounded organelle; cytoskeleton; membrane	inferred from direct assay; inferred from sequence or structural similarity; inferred from electronic annotation	NM_015000; ENST00000389032; ENST00000539577; BC028603	GO:0000287; GO:0003779; GO:0004674; GO:0005515; GO:0005524; GO:0000166; GO:0004672; GO:0016301; GO:0016740; GO:0016772; GO:0046872; GO:0004713	magnesium ion binding; actin binding; protein serine/threonine kinase activity; protein binding; ATP binding; nucleotide binding; protein kinase activity; kinase activity; transferase activity; transferase activity, transferring phosphorus-containing groups; metal ion binding; protein tyrosine kinase activity	inferred from direct assay; inferred from electronic annotation; inferred from physical interaction				ENST00000389032; ENST00000539577	Pfam	IPR000719; IPR001245; IPR017892	Protein kinase, catalytic domain; Serine-threonine/tyrosine-protein kinase catalytic domain; Protein kinase, C-terminal
TC20000439.hg.1	4.55	3.99	1.47	0.000154	0.967068		ncrna:miRNA chromosome:GRCh37:20:55575143:55575213:1 gene:ENSG00000251772 gene_biotype:miRNA transcript_biotype:miRNA	ENST00000515963	ENSEMBL	ncrna:miRNA chromosome:GRCh37:20:55575143:55575213:1 gene:ENSG00000251772 gene_biotype:miRNA transcript_biotype:miRNA		chr20	55575143 - 55575213	+		Coding	55575143	55575213
TC01003509.hg.1	4.5	3.96	1.46	0.044109	0.975856	OTTHUMG00000035229	NULL	ENST00000426090; OTTHUMT00000085233	ENSEMBL; Havana transcript	havana:lincRNA chromosome:GRCh37:1:170556390:170557377:-1 gene:ENSG00000225545 gene_biotype:lincRNA transcript_biotype:lincRNA; cdna:all chromosome:VEGA52:1:170556390:170557377:-1 Gene:OTTHUMG00000035229		chr1	170556390 - 170557377	-	OTTHUMT00000085233	Coding	170556390	170557377
TC02001622.hg.1	6.48	5.94	1.46	0.03636	0.975856		ncrna:miRNA chromosome:GRCh37:2:20553403:20553477:-1 gene:ENSG00000252216 gene_biotype:miRNA transcript_biotype:miRNA	ENST00000516407; uc021vel.1	ENSEMBL; UCSC Genes	ncrna:miRNA chromosome:GRCh37:2:20553403:20553477:-1 gene:ENSG00000252216 gene_biotype:miRNA transcript_biotype:miRNA		chr2	20553388 - 20553491	-		Coding	20553388	20553491
TC04001114.hg.1	4.5	3.95	1.46	0.02714	0.975856		AX748249,uc003gsx.4	uc003gsx.4	UCSC Genes			chr4	37461171 - 37463042	-		Coding	37461171	37463042
TC02002736.hg.1	5.75	5.22	1.45	0.024305	0.975856	MIR548F2	microRNA 548f-2	NR_031643; ENST00000408855; uc021vvy.1	RefSeq; ENSEMBL; UCSC Genes	Homo sapiens microRNA 548f-2 (MIR548F2), microRNA.; ncrna:miRNA chromosome:GRCh37:2:213290987:213291084:-1 gene:ENSG00000221782 gene_biotype:miRNA transcript_biotype:miRNA		chr2	213290987 - 213291084	-	NR_031643; ENST00000408855	Coding	213290987	213291084
TC07000401.hg.1	5.27	4.73	1.45	0.011414	0.975856		ncrna:snRNA chromosome:GRCh37:7:65279659:65279762:1 gene:ENSG00000200670 gene_biotype:snRNA transcript_biotype:snRNA	ENST00000363800	ENSEMBL	ncrna:snRNA chromosome:GRCh37:7:65279659:65279762:1 gene:ENSG00000200670 gene_biotype:snRNA transcript_biotype:snRNA		chr7	65279659 - 65279762	+		Coding	65279659	65279762
TC10000587.hg.1	4.25	3.72	1.45	0.006687	0.975856		ncrna:miRNA chromosome:GRCh37:10:83810018:83810104:1 gene:ENSG00000221378 gene_biotype:miRNA transcript_biotype:miRNA	ENST00000408451	ENSEMBL	ncrna:miRNA chromosome:GRCh37:10:83810018:83810104:1 gene:ENSG00000221378 gene_biotype:miRNA transcript_biotype:miRNA		chr10	83810018 - 83810104	+		Coding	83810018	83810104
TC12001676.hg.1	4.7	4.17	1.45	0.03256	0.975856	MIR548Z	microRNA 548z	NR_037515; uc021qzv.1	RefSeq; UCSC Genes	Homo sapiens microRNA 548z (MIR548Z), microRNA.		chr12	65016289 - 65016385	-	NR_037515	Coding	65016289	65016385
TC16001500.hg.1	6.61	6.07	1.45	0.033312	0.975856		accn=NULL class=mRNAlike lncRNA name=vega lncRNA ref=GENCODE transcriptId=OTTHUMT00000314297 cpcScore=2.8216000 cnci=-0.2228369|accn=NULL class=mRNAlike lncRNA name=vega lncRNA ref=GENCODE transcriptId=OTTHUMT00000314298 cpcScore=2.4277600 cnci=-0.2703837	n325587; n325586	NONCODE	accn=NULL class=mRNAlike lncRNA name=vega lncRNA ref=GENCODE transcriptId=OTTHUMT00000314297 cpcScore=2.8216000 cnci=-0.2228369; accn=NULL class=mRNAlike lncRNA name=vega lncRNA ref=GENCODE transcriptId=OTTHUMT00000314298 cpcScore=2.4277600 cnci=-0.2703837		chr16	31623102 - 31626173	+		NonCoding	31623102	31626173
TC02001787.hg.1	6.23	5.7	1.44	0.03677	0.975856		ncrna:snRNA chromosome:GRCh37:2:43318526:43318632:-1 gene:ENSG00000207087 gene_biotype:snRNA transcript_biotype:snRNA	ENST00000384359	ENSEMBL	ncrna:snRNA chromosome:GRCh37:2:43318526:43318632:-1 gene:ENSG00000207087 gene_biotype:snRNA transcript_biotype:snRNA		chr2	43318526 - 43318632	-		Coding	43318526	43318632
TC07001750.hg.1	7.02	6.49	1.44	0.000365	0.967068		ncrna:miRNA chromosome:GRCh37:7:107677291:107677381:-1 gene:ENSG00000216085 gene_biotype:miRNA transcript_biotype:miRNA	ENST00000401266	ENSEMBL	ncrna:miRNA chromosome:GRCh37:7:107677291:107677381:-1 gene:ENSG00000216085 gene_biotype:miRNA transcript_biotype:miRNA		chr7	107677291 - 107677381	-		Coding	107677291	107677381
TC12002154.hg.1	5.86	5.35	1.43	0.047164	0.975856	RNA5SP379	RNA, 5S ribosomal pseudogene 379	ENST00000364599	ENSEMBL	ncrna:rRNA chromosome:GRCh37:12:133300531:133300643:-1 gene:ENSG00000201469 gene_biotype:rRNA transcript_biotype:rRNA		chr12	133300531 - 133300643	-	ENST00000364599	Coding	133300531	133300643
TC06001995.hg.1	3.8	3.3	1.42	0.045485	0.975856	OTTHUMG00000150107	NULL	OTTHUMT00000316381	Havana transcript	cdna:all chromosome:VEGA52:6:108680288:108681067:-1 Gene:OTTHUMG00000150107		chr6	108680288 - 108681067	-	OTTHUMT00000316381	Coding	108680288	108681067
TC10001216.hg.1	5.79	5.28	1.42	0.004793	0.975856	C10orf10	chromosome 10 open reading frame 10; NULL	NM_007021; ENST00000298295; ENST00000432283; ENST00000496638; uc001jbr.4; uc021ppn.1; BC011402; OTTHUMT00000047758; OTTHUMT00000047759; OTTHUMT00000047760	RefSeq; CSIRO; ENSEMBL; UCSC Genes; GenBank; Havana transcript	Homo sapiens chromosome 10 open reading frame 10 (C10orf10), mRNA.; [mRNA] locus=scaffold2079:320077:320703:+ gene:ENSG00000165507; [retired] cdna:known chromosome:GRCh37:10:45472428:45474258:-1 gene:ENSG00000165507 gene_biotype:protein_coding transcript_biotype:protein_coding; cdna:known chromosome:GRCh37:10:45466429:45474238:-1 gene:ENSG00000165507 gene_biotype:protein_coding transcript_biotype…		chr10	45466429 - 45474330	-	NM_007021; ENST00000298295; ENST00000432283; ENST00000496638; BC011402; OTTHUMT00000047758; OTTHUMT00000047759; OTTHUMT00000047760	Coding	45466429	45474330					NM_007021; ENST00000298295; ENST00000432283; ENST00000496638; BC011402; OTTHUMT00000047758	GO:0005739	mitochondrion	inferred from direct assay; inferred from electronic annotation
TC11002685.hg.1	4.29	3.78	1.42	0.020966	0.975856		linc-FAM111B chr11:+:58853836-58861440	TCONS_l2_00004527-XLOC_l2_002319	Broad TUCP	linc-FAM111B chr11:+:58853836-58861440		chr11	58853837 - 58861440	+		NonCoding	58853837	58861440
TC12000159.hg.1	5.65	5.14	1.42	0.010519	0.975856	GABARAPL1	GABA(A) receptor-associated protein like 1	NM_031412; ENST00000266458; ENST00000421801; ENST00000535576; ENST00000539170; ENST00000539289; ENST00000543602; ENST00000544284; ENST00000545047; ENST00000545887; ENST00000546017; uc001qxs.3; uc001qxt.3; uc010shb.1; BC009309; BC028315	RefSeq; ENSEMBL; CSIRO; UCSC Genes; GenBank	Homo sapiens GABA(A) receptor-associated protein like 1 (GABARAPL1), mRNA.; cdna:known chromosome:GRCh37:12:10365404:10375727:1 gene:ENSG00000139112 gene_biotype:protein_coding transcript_biotype:protein_coding; [mRNA] locus=scaffold1293:357666:364263:- gene:ENSG00000139112; cdna:putative chromosome:GRCh37:12:10366039:10374451:1 gene:ENSG00000139112 gene_biotype:protein_coding transcript_biotype:…		chr12	10365404 - 10375727	+	NM_031412; ENST00000266458; ENST00000421801; ENST00000535576; ENST00000539170; ENST00000539289; ENST00000543602; ENST00000544284; ENST00000545047; ENST00000545887; ENST00000546017; BC009309; BC028315	Coding	10365404	10375727	NM_031412; ENST00000266458; ENST00000421801; ENST00000535576; ENST00000539170; ENST00000539289; ENST00000543602; ENST00000544284; ENST00000545047; ENST00000545887; ENST00000546017; BC009309; BC028315	GO:0006914; GO:0000045	autophagy; autophagic vacuole assembly	inferred from electronic annotation	NM_031412; ENST00000266458; ENST00000421801; ENST00000535576; ENST00000539170; ENST00000539289; ENST00000543602; ENST00000544284; ENST00000545047; ENST00000545887; ENST00000546017; BC009309; BC028315	GO:0005622; GO:0005776; GO:0005783; GO:0005794; GO:0005874; GO:0030659; GO:0032590; GO:0032839; GO:0044297; GO:0005737; GO:0005856; GO:0016020; GO:0031410	intracellular; autophagic vacuole; endoplasmic reticulum; Golgi apparatus; microtubule; cytoplasmic vesicle membrane; dendrite membrane; dendrite cytoplasm; cell body; cytoplasm; cytoskeleton; membrane; cytoplasmic vesicle	inferred from direct assay; inferred from electronic annotation	NM_031412; ENST00000266458; ENST00000421801; ENST00000535576; ENST00000539170; ENST00000539289; ENST00000543602; ENST00000544284; ENST00000545047; ENST00000545887; ENST00000546017; BC009309; BC028315	GO:0005515; GO:0048487; GO:0050811	protein binding; beta-tubulin binding; GABA receptor binding	inferred from physical interaction; inferred from sequence or structural similarity; inferred from electronic annotation				ENST00000266458; ENST00000421801; ENST00000535576; ENST00000539170; ENST00000543602; ENST00000544284; ENST00000545887; ENST00000546017	Pfam	IPR004241; IPR007242	Autophagy protein Atg8 ubiquitin-like; Ubiquitin-like protein Atg12
TC15002064.hg.1	8.32	7.81	1.42	0.043651	0.975856		linc-OR4M2-2 chr15:+:21365490-21366478	TCONS_00023293-XLOC_011160	Rinn lincRNA	linc-OR4M2-2 chr15:+:21365490-21366478		chr15	21365491 - 21366478	+		NonCoding	21365491	21366478
TC09000592.hg.1	4.77	4.28	1.41	0.022163	0.975856	OTTHUMG00000020552	NULL	ENST00000416507; OTTHUMT00000053796	ENSEMBL; Havana transcript	havana:lincRNA chromosome:GRCh37:9:118774640:118775244:1 gene:ENSG00000228707 gene_biotype:lincRNA transcript_biotype:lincRNA; cdna:all chromosome:VEGA52:9:118774640:118775244:1 Gene:OTTHUMG00000020552		chr9	118774640 - 118775244	+	OTTHUMT00000053796	Coding	118774640	118775244
TC09001155.hg.1	4.3	3.8	1.41	0.045468	0.975856		ncrna:snRNA chromosome:GRCh37:9:66712628:66712734:-1 gene:ENSG00000206946 gene_biotype:snRNA transcript_biotype:snRNA	ENST00000384219	ENSEMBL	ncrna:snRNA chromosome:GRCh37:9:66712628:66712734:-1 gene:ENSG00000206946 gene_biotype:snRNA transcript_biotype:snRNA		chr9	66712628 - 66712734	-		Coding	66712628	66712734
TC09001176.hg.1	4.3	3.8	1.41	0.045468	0.975856		ncrna:snRNA chromosome:GRCh37:9:69892787:69892893:-1 gene:ENSG00000206804 gene_biotype:snRNA transcript_biotype:snRNA	ENST00000384077	ENSEMBL	ncrna:snRNA chromosome:GRCh37:9:69892787:69892893:-1 gene:ENSG00000206804 gene_biotype:snRNA transcript_biotype:snRNA		chr9	69892787 - 69892893	-		Coding	69892787	69892893
TC15002793.hg.1	4.39	3.89	1.41	0.031838	0.975856	CAPN3	calpain 3, (p94); NULL	NM_024344; NM_000070; ENST00000466222; NM_173090; NM_173087; NM_173089; ENST00000318023; ENST00000337522; ENST00000337571; ENST00000349748; ENST00000356316; ENST00000357568; ENST00000397163; ENST00000397200; ENST00000397204; ENST00000495723; uc001zpl.1; uc001zpo.1; uc001zpn.1; OTTHUMT00000257740; uc001zps.1; uc001zpp.1; uc001zpt.1; uc001zpk.1; uc001zpr.1; uc010bcv.1; uc010udf.1; uc010udg.1; BC146…	RefSeq; ENSEMBL; CSIRO; UCSC Genes; Havana transcript; GenBank	Homo sapiens calpain 3, (p94) (CAPN3), transcript variant 2, mRNA.; Homo sapiens calpain 3, (p94) (CAPN3), transcript variant 1, mRNA.; cdna:known chromosome:GRCh37:15:42700664:42704516:1 gene:ENSG00000092529 gene_biotype:protein_coding transcript_biotype:retained_intron; Homo sapiens calpain 3, (p94) (CAPN3), transcript variant 6, mRNA.; Homo sapiens calpain 3, (p94) (CAPN3), transcript variant …		chr15	42640301 - 42704515	+	NM_024344; NM_000070; ENST00000466222; NM_173090; NM_173087; NM_173089; ENST00000318023; ENST00000337522; ENST00000337571; ENST00000349748; ENST00000356316; ENST00000357568; ENST00000397163; ENST00000397200; ENST00000397204; OTTHUMT00000257740; BC146649; OTTHUMT00000253103; OTTHUMT00000253102; NM_173088	Coding	42640301	42704515					NM_024344; NM_000070; ENST00000466222; NM_173090; NM_173087; NM_173089; ENST00000318023; ENST00000337522; ENST00000337571; ENST00000349748; ENST00000356316; ENST00000357568; ENST00000397163; ENST00000397200; ENST00000397204; BC146649; NM_173088	GO:0005622; GO:0005634; GO:0005737; GO:0005829; GO:0005886; GO:0030016; GO:0030018; GO:0030315; GO:0043234	intracellular; nucleus; cytoplasm; cytosol; plasma membrane; myofibril; Z disc; T-tubule; protein complex	traceable author statement; inferred from direct assay; inferred from sequence or structural similarity; inferred from electronic annotation					NM_024344; NM_000070; ENST00000466222; NM_173090; NM_173087; NM_173089; ENST00000318023; ENST00000337571; ENST00000349748; ENST00000356316; ENST00000357568; ENST00000397163; ENST00000397200; ENST00000397204; BC146649; NM_173088	GenMAPP	Integrin-mediated_cell_adhesion_KEGG	ENST00000318023; ENST00000337522; ENST00000349748; ENST00000356316; ENST00000357568; ENST00000397163; ENST00000397200	Pfam	IPR001300; IPR022682	Peptidase C2, calpain, catalytic domain; Peptidase C2, calpain, large subunit, domain III
TC01000140.hg.1	3.72	3.24	1.4	0.022978	0.975856		ncrna:snRNA chromosome:GRCh37:1:11286311:11286417:1 gene:ENSG00000207451 gene_biotype:snRNA transcript_biotype:snRNA	ENST00000384720	ENSEMBL	ncrna:snRNA chromosome:GRCh37:1:11286311:11286417:1 gene:ENSG00000207451 gene_biotype:snRNA transcript_biotype:snRNA		chr1	11286311 - 11286417	+		Coding	11286311	11286417
TC01002751.hg.1	4.62	4.14	1.4	0.044176	0.975856		cdna:known chromosome:GRCh37:1:67131547:67142710:-1 gene:ENSG00000248458 gene_biotype:protein_coding transcript_biotype:protein_coding	ENST00000502413; uc010ope.1	ENSEMBL; UCSC Genes	cdna:known chromosome:GRCh37:1:67131547:67142710:-1 gene:ENSG00000248458 gene_biotype:protein_coding transcript_biotype:protein_coding		chr1	67131547 - 67142710	-		Coding	67131547	67142710
TC03002661.hg.1	4.74	4.25	1.4	0.045855	0.975856		linc-TMEM212-1 chr3:+:171185872-171187422	TCONS_00005658-XLOC_002921	Rinn lincRNA	linc-TMEM212-1 chr3:+:171185872-171187422		chr3	171185873 - 171187422	+		NonCoding	171185873	171187422
TC03002859.hg.1	4.31	3.83	1.4	0.04975	0.975856		accn=NULL class=lncRNA name= ref=EnsemblNoncode transcriptId=ENST00000449586 cpcScore=-0.9448080 cnci=-0.2553683	n378853	NONCODE	accn=NULL class=lncRNA name= ref=EnsemblNoncode transcriptId=ENST00000449586 cpcScore=-0.9448080 cnci=-0.2553683		chr3	37786923 - 37795488	-		NonCoding	37786923	37795488
TC06003066.hg.1	4.43	3.95	1.4	0.011991	0.975856		linc-MYB-2 chr6:+:134957626-134963633	TCONS_00011377-XLOC_005469	Rinn lincRNA	linc-MYB-2 chr6:+:134957626-134963633		chr6	134957627 - 134963633	+		NonCoding	134957627	134963633
TC08001618.hg.1	4.41	3.92	1.4	0.002816	0.975856		uc022baz.1	uc022baz.1	UCSC Genes			chr8	126569338 - 126569441	-		Coding	126569338	126569441
TC12000274.hg.1	10.54	10.05	1.4	0.005979	0.975856	CCDC91	coiled-coil domain containing 91	NM_018318; ENST00000306172; ENST00000381256; ENST00000381259; ENST00000539107; ENST00000540401; ENST00000545336; uc001rio.3; uc001rip.1; uc001riq.3; uc009zjk.3; uc009zjl.3; BC028682	RefSeq; ENSEMBL; UCSC Genes; GenBank	Homo sapiens coiled-coil domain containing 91 (CCDC91), mRNA.; cdna:known chromosome:GRCh37:12:28457626:28703098:1 gene:ENSG00000123106 gene_biotype:protein_coding transcript_biotype:protein_coding; cdna:known chromosome:GRCh37:12:28410133:28703098:1 gene:ENSG00000123106 gene_biotype:protein_coding transcript_biotype:protein_coding; cdna:known chromosome:GRCh37:12:28343360:28703099:1 gene:ENSG000…		chr12	28332210 - 28703099	+	NM_018318; ENST00000306172; ENST00000381256; ENST00000381259; ENST00000539107; ENST00000540401; ENST00000545336; BC028682	Coding	28332210	28703099	NM_018318; ENST00000306172; ENST00000381256; ENST00000381259; ENST00000539107; ENST00000540401; ENST00000545336; BC028682	GO:0015031; GO:0006810	protein transport; transport	inferred from electronic annotation	NM_018318; ENST00000306172; ENST00000381256; ENST00000381259; ENST00000539107; ENST00000540401; ENST00000545336; BC028682	GO:0005634; GO:0005730; GO:0005794; GO:0016020	nucleus; nucleolus; Golgi apparatus; membrane	inferred from direct assay; inferred from electronic annotation	NM_018318; ENST00000306172; ENST00000381256; ENST00000381259; ENST00000539107; ENST00000540401; ENST00000545336; BC028682	GO:0042802	identical protein binding	inferred from electronic annotation
TC17001831.hg.1	4.69	4.2	1.4	0.021339	0.975856		ncrna:snoRNA chromosome:GRCh37:17:67351274:67351359:-1 gene:ENSG00000252352 gene_biotype:snoRNA transcript_biotype:snoRNA	ENST00000516543	ENSEMBL	ncrna:snoRNA chromosome:GRCh37:17:67351274:67351359:-1 gene:ENSG00000252352 gene_biotype:snoRNA transcript_biotype:snoRNA		chr17	67351274 - 67351359	-		Coding	67351274	67351359
TC20000177.hg.1	3.97	3.49	1.4	0.008839	0.975856	OTTHUMG00000032150	NULL	ENST00000416638; OTTHUMT00000078485	ENSEMBL; Havana transcript	havana:lincRNA chromosome:GRCh37:20:26171625:26174582:1 gene:ENSG00000238129 gene_biotype:lincRNA transcript_biotype:lincRNA; cdna:all chromosome:VEGA52:20:26171625:26174582:1 Gene:OTTHUMG00000032150		chr20	26171625 - 26174582	+	OTTHUMT00000078485	Coding	26171625	26174582
TC01005654.hg.1	10.86	10.39	1.39	0.011531	0.975856		accn=NULL class=lincRNA name=Human lincRNA ref=Scripture Reconstruction LincRNAs By Luo transcriptId=linc_luo_1805 cpcScore=-1.3367700 cnci=-0.1773816	n346255	NONCODE	accn=NULL class=lincRNA name=Human lincRNA ref=Scripture Reconstruction LincRNAs By Luo transcriptId=linc_luo_1805 cpcScore=-1.3367700 cnci=-0.1773816		chr1	96912361 - 96914029	-		NonCoding	96912361	96914029
TC02000902.hg.1	9.27	8.8	1.39	0.001562	0.967068	KYNU	kynureninase; NULL	NM_001032998; NM_001199241; NM_003937; BC000879; ENST00000264170; ENST00000409512; ENST00000410015; uc002tvk.3; uc010fnm.3; uc002tvl.3; ENST00000375773; OTTHUMT00000332171; OTTHUMT00000254772; OTTHUMT00000332170; OTTHUMT00000332172; OTTHUMT00000332173; OTTHUMT00000332174	RefSeq; GenBank; CSIRO; ENSEMBL; UCSC Genes; Havana transcript	Homo sapiens kynureninase (KYNU), transcript variant 2, mRNA.; Homo sapiens kynureninase (KYNU), transcript variant 3, mRNA.; Homo sapiens kynureninase (KYNU), transcript variant 1, mRNA.; Homo sapiens kynureninase (L-kynurenine hydrolase), mRNA (cDNA clone MGC:5080 IMAGE:3461828), complete cds.; [mRNA] locus=scaffold1341:105906:217792:+ gene:ENSG00000115919; cdna:known chromosome:GRCh37:2:143635…		chr2	143635067 - 143799890	+	NM_001032998; NM_001199241; NM_003937; BC000879; ENST00000264170; ENST00000409512; ENST00000410015; ENST00000375773; OTTHUMT00000332171; OTTHUMT00000254772; OTTHUMT00000332170; OTTHUMT00000332172; OTTHUMT00000332173; OTTHUMT00000332174	Coding	143635067	143799890	NM_001032998; NM_001199241; NM_003937; BC000879; ENST00000264170; ENST00000409512; ENST00000410015; ENST00000375773; OTTHUMT00000254772; OTTHUMT00000332170; OTTHUMT00000332172; OTTHUMT00000332173	GO:0006569; GO:0019441; GO:0019442; GO:0019805; GO:0034341; GO:0034354; GO:0034516; GO:0034641; GO:0043420; GO:0044281; GO:0097053; GO:0008152; GO:0009435; GO:0019363	tryptophan catabolic process; tryptophan catabolic process to kynurenine; tryptophan catabolic process to acetyl-CoA; quinolinate biosynthetic process; response to interferon-gamma; de novo NAD biosynthetic process from tryptophan; response to vitamin B6; cellular nitrogen compound metabolic process; anthranilate metabolic process; small molecule metabolic process; L-kynurenine catabolic process;…	inferred from mutant phenotype; traceable author statement; inferred from electronic annotation; inferred from direct assay	NM_001032998; NM_001199241; NM_003937; BC000879; ENST00000264170; ENST00000409512; ENST00000410015; ENST00000375773; OTTHUMT00000254772; OTTHUMT00000332170; OTTHUMT00000332172; OTTHUMT00000332173	GO:0005634; GO:0005730; GO:0005737; GO:0005739; GO:0005829	nucleus; nucleolus; cytoplasm; mitochondrion; cytosol	inferred from direct assay; traceable author statement; inferred from electronic annotation	NM_001032998; NM_001199241; NM_003937; BC000879; ENST00000264170; ENST00000409512; ENST00000410015; ENST00000375773; OTTHUMT00000254772; OTTHUMT00000332170; OTTHUMT00000332172; OTTHUMT00000332173	GO:0030170; GO:0030429; GO:0042803; GO:0003824; GO:0016787	pyridoxal phosphate binding; kynureninase activity; protein homodimerization activity; catalytic activity; hydrolase activity	inferred from electronic annotation; inferred from direct assay; inferred from mutant phenotype; traceable author statement				ENST00000264170; ENST00000409512; ENST00000375773	Pfam	IPR000192	Aminotransferase, class V/Cysteine desulfurase
TC02004723.hg.1	3.68	3.2	1.39	0.007028	0.975856		accn=AK127194 class=mRNAlike lncRNA name=Human lncRNA ref=JounralRNA transcriptId=1460 cpcScore=-0.2709470 cnci=-0.3931146	n339031	NONCODE	accn=AK127194 class=mRNAlike lncRNA name=Human lncRNA ref=JounralRNA transcriptId=1460 cpcScore=-0.2709470 cnci=-0.3931146		chr2	178487979 - 178491033	-		NonCoding	178487979	178491033
TC04002897.hg.1	4.36	3.89	1.39	0.000817	0.967068		linc-FAT1-5 chr4:-:188534049-188534713	TCONS_00009203-XLOC_004221	Rinn lincRNA	linc-FAT1-5 chr4:-:188534049-188534713		chr4	188534050 - 188534713	-		NonCoding	188534050	188534713
TC11002832.hg.1	12.05	11.58	1.39	0.044499	0.975856		accn=NULL class=lncRNA name= ref=UCSCGeneNoncode transcriptId=uc001pdv.2 cpcScore=-1.2863700 cnci=-0.4409098|accn=BK005567 class=guide_RNA name=scaRNA mgU2-19/30 ref=GENEBANK transcriptId=NULL cpcScore=-1.2521100 cnci=-0.3750231	n381754; n328168	NONCODE	accn=NULL class=lncRNA name= ref=UCSCGeneNoncode transcriptId=uc001pdv.2 cpcScore=-1.2863700 cnci=-0.4409098; accn=BK005567 class=guide_RNA name=scaRNA mgU2-19/30 ref=GENEBANK transcriptId=NULL cpcScore=-1.2521100 cnci=-0.3750231		chr11	93454680 - 93455031	+		NonCoding	93454680	93455031
TC13000589.hg.1	4.76	4.28	1.39	0.043816	0.975856	RNY4P14	RNA, Ro-associated Y4 pseudogene 14	ENST00000363656	ENSEMBL	ncrna:misc_RNA chromosome:GRCh37:13:40359552:40359647:-1 gene:ENSG00000200526 gene_biotype:misc_RNA transcript_biotype:misc_RNA		chr13	40359552 - 40359647	-	ENST00000363656	Coding	40359552	40359647
TC18000522.hg.1	10.92	10.45	1.39	0.009601	0.975856	SNORA37	small nucleolar RNA, H/ACA box 37	NR_002970; ENST00000384504; uc002lfi.1	RefSeq; ENSEMBL; UCSC Genes	Homo sapiens small nucleolar RNA, H/ACA box 37 (SNORA37), small nucleolar RNA.; ncrna:snoRNA chromosome:GRCh37:18:51748654:51748782:-1 gene:ENSG00000207233 gene_biotype:snoRNA transcript_biotype:snoRNA		chr18	51748654 - 51748782	-	NR_002970; ENST00000384504	Coding	51748654	51748782
TC01002764.hg.1	3.8	3.34	1.38	0.012357	0.975856	MIR1262	microRNA 1262	NR_031664; ENST00000408276; uc021oos.1	RefSeq; ENSEMBL; UCSC Genes	Homo sapiens microRNA 1262 (MIR1262), microRNA.; ncrna:miRNA chromosome:GRCh37:1:68649201:68649293:-1 gene:ENSG00000221203 gene_biotype:miRNA transcript_biotype:miRNA		chr1	68649201 - 68649293	-	NR_031664; ENST00000408276	Coding	68649201	68649293
TC01006116.hg.1	3.88	3.42	1.38	0.008695	0.975856		accn=CR621509 class=mRNAlike lncRNA name=Human lncRNA ref=JounralRNA transcriptId=929 cpcScore=-1.0882700 cnci=-0.2231157	n338530	NONCODE	accn=CR621509 class=mRNAlike lncRNA name=Human lncRNA ref=JounralRNA transcriptId=929 cpcScore=-1.0882700 cnci=-0.2231157		chr1	218517554 - 218519366	-		NonCoding	218517554	218519366
TC02004334.hg.1	3.49	3.03	1.38	0.009652	0.975856		linc-EXOC6B-1 chr2:-:73090669-73112750	TCONS_00004306-XLOC_002158	Rinn lincRNA	linc-EXOC6B-1 chr2:-:73090669-73112750		chr2	73090670 - 73112750	-		NonCoding	73090670	73112750
TC05000900.hg.1	4.97	4.5	1.38	0.027268	0.975856		ncrna:miRNA chromosome:GRCh37:5:160091594:160091688:1 gene:ENSG00000239192 gene_biotype:miRNA transcript_biotype:miRNA	ENST00000459451; uc021yhf.1	ENSEMBL; UCSC Genes	ncrna:miRNA chromosome:GRCh37:5:160091594:160091688:1 gene:ENSG00000239192 gene_biotype:miRNA transcript_biotype:miRNA		chr5	160091588 - 160091688	+		Coding	160091588	160091688
TC05001091.hg.1	5.24	4.77	1.38	0.042557	0.975856		ncrna:misc_RNA chromosome:GRCh37:5:144202:144312:-1 gene:ENSG00000199540 gene_biotype:misc_RNA transcript_biotype:misc_RNA	ENST00000362670	ENSEMBL	ncrna:misc_RNA chromosome:GRCh37:5:144202:144312:-1 gene:ENSG00000199540 gene_biotype:misc_RNA transcript_biotype:misc_RNA		chr5	144202 - 144312	-		Coding	144202	144312
TC08000654.hg.1	4.36	3.9	1.38	0.022096	0.975856		ncrna:miRNA chromosome:GRCh37:8:105437587:105437666:1 gene:ENSG00000222158 gene_biotype:miRNA transcript_biotype:miRNA	ENST00000410226	ENSEMBL	ncrna:miRNA chromosome:GRCh37:8:105437587:105437666:1 gene:ENSG00000222158 gene_biotype:miRNA transcript_biotype:miRNA		chr8	105437587 - 105437666	+		Coding	105437587	105437666
TC09002210.hg.1	3.52	3.05	1.38	0.04517	0.975856		accn=AK129714 class=mRNAlike lncRNA name=Human lncRNA ref=JounralRNA transcriptId=4242 cpcScore=-1.1424000 cnci=-0.3890834	n341766	NONCODE	accn=AK129714 class=mRNAlike lncRNA name=Human lncRNA ref=JounralRNA transcriptId=4242 cpcScore=-1.1424000 cnci=-0.3890834		chr9	118935545 - 118937821	+		NonCoding	118935545	118937821
TC15002480.hg.1	6.08	5.61	1.38	0.006478	0.975856		accn=AF147383 class=mRNAlike lncRNA name=Human lncRNA ref=JounralRNA transcriptId=74 cpcScore=-1.1653000 cnci=-0.2517397	n337692	NONCODE	accn=AF147383 class=mRNAlike lncRNA name=Human lncRNA ref=JounralRNA transcriptId=74 cpcScore=-1.1653000 cnci=-0.2517397		chr15	35292103 - 35292471	-		NonCoding	35292103	35292471
TC16000473.hg.1	13.78	13.31	1.38	0.027217	0.975856	MT1F	metallothionein 1F	NM_005949; ENST00000334350; ENST00000394501; uc002ejt.3; BC029453	RefSeq; ENSEMBL; UCSC Genes; GenBank	Homo sapiens metallothionein 1F (MT1F), mRNA.; cdna:known chromosome:GRCh37:16:56691606:56693215:1 gene:ENSG00000198417 gene_biotype:protein_coding transcript_biotype:protein_coding; cdna:known chromosome:GRCh37:16:56691855:56693214:1 gene:ENSG00000198417 gene_biotype:protein_coding transcript_biotype:protein_coding; Homo sapiens metallothionein 1F, mRNA (cDNA clone MGC:32732 IMAGE:4041046), comp…		chr16	56691855 - 56693215	+	NM_005949; ENST00000334350; ENST00000394501; BC029453	Coding	56691855	56693215	NM_005949; ENST00000334350; ENST00000394501; BC029453	GO:0045926; GO:0071276; GO:0071294	negative regulation of growth; cellular response to cadmium ion; cellular response to zinc ion	inferred from sequence or structural similarity; inferred from expression pattern	NM_005949; ENST00000334350; ENST00000394501; BC029453	GO:0005634; GO:0005737; GO:0048471	nucleus; cytoplasm; perinuclear region of cytoplasm	inferred from direct assay; inferred from sequence or structural similarity	NM_005949; ENST00000334350; ENST00000394501; BC029453	GO:0005507; GO:0008270; GO:0046870; GO:0046872	copper ion binding; zinc ion binding; cadmium ion binding; metal ion binding	non-traceable author statement; inferred from sequence or structural similarity; inferred from electronic annotation				ENST00000334350; ENST00000394501	Pfam	IPR003019	Metallothionein superfamily, eukaryotic
TC18000095.hg.1	4.01	3.54	1.38	0.0336	0.975856		ncrna:snoRNA chromosome:GRCh37:18:19840539:19840640:1 gene:ENSG00000238907 gene_biotype:snoRNA transcript_biotype:snoRNA	ENST00000459476	ENSEMBL	ncrna:snoRNA chromosome:GRCh37:18:19840539:19840640:1 gene:ENSG00000238907 gene_biotype:snoRNA transcript_biotype:snoRNA		chr18	19840539 - 19840640	+		Coding	19840539	19840640
TC05003230.hg.1	3.64	3.18	1.37	0.023126	0.975856		accn=AF075106 class=mRNAlike lncRNA name=Human lncRNA ref=JounralRNA transcriptId=3075 cpcScore=-1.1096400 cnci=-0.3780860	n340613	NONCODE	accn=AF075106 class=mRNAlike lncRNA name=Human lncRNA ref=JounralRNA transcriptId=3075 cpcScore=-1.1096400 cnci=-0.3780860		chr5	130700968 - 130701356	-		NonCoding	130700968	130701356
TC06002617.hg.1	4.1	3.65	1.37	0.013926	0.975856		accn=NULL class=mRNAlike lncRNA name=vega lncRNA ref=GENCODE transcriptId=OTTHUMT00000039992 cpcScore=-0.9777870 cnci=-0.4100948	n324568	NONCODE	accn=NULL class=mRNAlike lncRNA name=vega lncRNA ref=GENCODE transcriptId=OTTHUMT00000039992 cpcScore=-0.9777870 cnci=-0.4100948		chr6	22164754 - 22219136	+		NonCoding	22164754	22219136
TC06003722.hg.1	4.35	3.89	1.37	0.022715	0.975856		linc-IMPG1-2 chr6:-:78060411-78078829	TCONS_00012215-XLOC_005769	Rinn lincRNA	linc-IMPG1-2 chr6:-:78060411-78078829		chr6	78060412 - 78078829	-		NonCoding	78060412	78078829
TC0X000722.hg.1	4.47	4.02	1.37	0.013474	0.975856		ncrna:miRNA chromosome:GRCh37:X:131130873:131130961:1 gene:ENSG00000265686 gene_biotype:miRNA transcript_biotype:miRNA	ENST00000408077	ENSEMBL	ncrna:miRNA chromosome:GRCh37:X:131130873:131130961:1 gene:ENSG00000265686 gene_biotype:miRNA transcript_biotype:miRNA		chrX	149657801 - 149657922	+		Coding	149657801	149657922
TC10001938.hg.1	4.47	4.02	1.37	0.01621	0.975856		accn=NR023388 class=mRNAlike lncRNA name=PRINS ref=lncRNAdb transcriptId=343057 cpcScore=-1.3006500 cnci=-0.2587968	n343057	NONCODE	accn=NR023388 class=mRNAlike lncRNA name=PRINS ref=lncRNAdb transcriptId=343057 cpcScore=-1.3006500 cnci=-0.2587968		chr10	24536054 - 24544975	+		NonCoding	24536054	24544975
TC12001052.hg.1	13.99	13.54	1.37	0.041368	0.975856	SNORA49	small nucleolar RNA, H/ACA box 49	NR_002979; ENST00000386157; uc001ujo.3	RefSeq; ENSEMBL; UCSC Genes	Homo sapiens small nucleolar RNA, H/ACA box 49 (SNORA49), small nucleolar RNA.; ncrna:snoRNA chromosome:GRCh37:12:132515769:132515904:1 gene:ENSG00000208892 gene_biotype:snoRNA transcript_biotype:snoRNA		chr12	132515769 - 132515905	+	NR_002979; ENST00000386157	Coding	132515769	132515905
TC16001323.hg.1	4.08	3.63	1.37	0.029098	0.975856		ncrna:misc_RNA chromosome:GRCh37:16:86309036:86309129:-1 gene:ENSG00000199949 gene_biotype:misc_RNA transcript_biotype:misc_RNA	ENST00000363079	ENSEMBL	ncrna:misc_RNA chromosome:GRCh37:16:86309036:86309129:-1 gene:ENSG00000199949 gene_biotype:misc_RNA transcript_biotype:misc_RNA		chr16	86309036 - 86309129	-		Coding	86309036	86309129
TC17000761.hg.1	8.63	8.18	1.37	0.031797	0.975856	MIR548W	microRNA 548w	NR_036146; uc021ubk.1	RefSeq; UCSC Genes	Homo sapiens microRNA 548w (MIR548W), microRNA.		chr17	60798858 - 61268734	+	NR_036146	Coding	60798858	61268734
TC01000908.hg.1	5.38	4.93	1.36	0.015682	0.975856		ncrna:snoRNA chromosome:GRCh37:1:101598709:101598895:1 gene:ENSG00000252765 gene_biotype:snoRNA transcript_biotype:snoRNA	ENST00000516956	ENSEMBL	ncrna:snoRNA chromosome:GRCh37:1:101598709:101598895:1 gene:ENSG00000252765 gene_biotype:snoRNA transcript_biotype:snoRNA		chr1	101598709 - 101598895	+		Coding	101598709	101598895
TC12000445.hg.1	6.93	6.49	1.36	0.029399	0.975856	HOXC13	homeobox C13; NULL	NM_017410; ENST00000243056; uc001sei.3; BC090850; OTTHUMT00000358865	RefSeq; CSIRO; UCSC Genes; GenBank; Havana transcript	Homo sapiens homeobox C13 (HOXC13), mRNA.; [mRNA] locus=scaffold2414:617128:623113:- gene:ENSG00000123364; Homo sapiens homeobox C13, mRNA (cDNA clone MGC:102689 IMAGE:6171228), complete cds.; cdna:all chromosome:VEGA52:12:54332535:54340328:1 Gene:OTTHUMG00000160008		chr12	54332535 - 54340328	+	NM_017410; ENST00000243056; BC090850; OTTHUMT00000358865	Coding	54332535	54340328	NM_017410; ENST00000243056; BC090850; OTTHUMT00000358865	GO:0001942; GO:0006351; GO:0007275; GO:0009653; GO:0009952; GO:0043587; GO:0006355; GO:0035878; GO:0045944	hair follicle development; transcription, DNA-dependent; multicellular organismal development; anatomical structure morphogenesis; anterior/posterior pattern specification; tongue morphogenesis; regulation of transcription, DNA-dependent; nail development; positive regulation of transcription from RNA polymerase II promoter	inferred from electronic annotation; non-traceable author statement; traceable author statement	NM_017410; ENST00000243056; BC090850; OTTHUMT00000358865	GO:0005634	nucleus	non-traceable author statement; inferred from electronic annotation	NM_017410; ENST00000243056; BC090850; OTTHUMT00000358865	GO:0003700; GO:0005515; GO:0043565; GO:0001077; GO:0003677; GO:0003682	sequence-specific DNA binding transcription factor activity; protein binding; sequence-specific DNA binding; RNA polymerase II core promoter proximal region sequence-specific DNA binding transcription factor activity involved in positive regulation of transcription; DNA binding; chromatin binding	non-traceable author statement; inferred from physical interaction; inferred from electronic annotation				ENST00000243056	Pfam	IPR001356; IPR022067	Homeodomain; Homeobox protein Hox1A3 N-terminal
TC12000472.hg.1	3.88	3.43	1.36	0.02065	0.975856		havana:lincRNA chromosome:GRCh37:12:55403530:55408031:1 gene:ENSG00000257870 gene_biotype:lincRNA transcript_biotype:lincRNA	ENST00000547559	ENSEMBL	havana:lincRNA chromosome:GRCh37:12:55403530:55408031:1 gene:ENSG00000257870 gene_biotype:lincRNA transcript_biotype:lincRNA		chr12	55403530 - 55408031	+		Coding	55403530	55408031
TC01002339.hg.1	5.43	5	1.35	0.002667	0.975856	HNRNPR	NULL	OTTHUMT00000008892	Havana transcript	cdna:all chromosome:VEGA52:1:23630264:23633125:-1 Gene:OTTHUMG00000003224		chr1	23630264 - 23633125	-	OTTHUMT00000008892	Coding	23630264	23633125
TC03000922.hg.1	3.97	3.53	1.35	0.01472	0.975856	OTTHUMG00000159050	NULL	ENST00000467896; OTTHUMT00000353026	ENSEMBL; Havana transcript	havana:lincRNA chromosome:GRCh37:3:171185873:171187422:1 gene:ENSG00000240497 gene_biotype:lincRNA transcript_biotype:lincRNA; cdna:all chromosome:VEGA52:3:171185873:171187422:1 Gene:OTTHUMG00000159050		chr3	171185873 - 171187422	+	OTTHUMT00000353026	Coding	171185873	171187422
TC03001517.hg.1	3.85	3.41	1.35	0.044783	0.975856		uc021wzw.1	uc021wzw.1	UCSC Genes			chr3	62781798 - 62782093	-		Coding	62781798	62782093
TC12000102.hg.1	5.13	4.7	1.35	0.011276	0.975856		cdna:known chromosome:GRCh37:12:7072409:7073610:1 gene:ENSG00000257084 gene_biotype:antisense transcript_biotype:antisense	ENST00000537269	ENSEMBL	cdna:known chromosome:GRCh37:12:7072409:7073610:1 gene:ENSG00000257084 gene_biotype:antisense transcript_biotype:antisense		chr12	7072409 - 7073610	+		Coding	7072409	7073610
TC21000844.hg.1	4.29	3.86	1.35	0.023441	0.975856		accn=NULL class=mRNAlike lncRNA name=vega lncRNA ref=GENCODE transcriptId=OTTHUMT00000158340 cpcScore=-0.2448970 cnci=-0.4237579	n324885	NONCODE	accn=NULL class=mRNAlike lncRNA name=vega lncRNA ref=GENCODE transcriptId=OTTHUMT00000158340 cpcScore=-0.2448970 cnci=-0.4237579		chr21	20550936 - 20553004	-		NonCoding	20550936	20553004
TC04000756.hg.1	5.59	5.16	1.34	0.034164	0.975856		ncrna:misc_RNA chromosome:GRCh37:4:152497918:152498068:1 gene:ENSG00000253019 gene_biotype:misc_RNA transcript_biotype:misc_RNA	ENST00000517210; uc021xsw.1	ENSEMBL; UCSC Genes	ncrna:misc_RNA chromosome:GRCh37:4:152497918:152498068:1 gene:ENSG00000253019 gene_biotype:misc_RNA transcript_biotype:misc_RNA		chr4	152497918 - 152498068	+		Coding	152497918	152498068
TC05002719.hg.1	3.95	3.52	1.34	0.001491	0.967068		linc-GABRA6-2 chr5:+:160486910-160509390	TCONS_00010156-XLOC_004622	Rinn lincRNA	linc-GABRA6-2 chr5:+:160486910-160509390		chr5	160486911 - 160509390	+		NonCoding	160486911	160509390
TC07000686.hg.1	5.75	5.33	1.34	0.020284	0.975856	OTTHUMG00000157590	NULL	ENST00000470135; ENST00000490162; OTTHUMT00000349230; OTTHUMT00000349232	ENSEMBL; Havana transcript	havana:lincRNA chromosome:GRCh37:7:106415522:106421388:1 gene:ENSG00000228742 gene_biotype:lincRNA transcript_biotype:lincRNA; havana:lincRNA chromosome:GRCh37:7:106415457:106436010:1 gene:ENSG00000228742 gene_biotype:lincRNA transcript_biotype:lincRNA; cdna:all chromosome:VEGA52:7:106415522:106421388:1 Gene:OTTHUMG00000157590; cdna:all chromosome:VEGA52:7:106415457:106436010:1 Gene:OTTHUMG000001…		chr7	106415457 - 106436010	+	OTTHUMT00000349230; OTTHUMT00000349232	Coding	106415457	106436010
TC09002071.hg.1	4.09	3.67	1.34	0.002429	0.967068		accn=NULL class=mRNAlike lncRNA name=vega lncRNA ref=GENCODE transcriptId=OTTHUMT00000144686 cpcScore=-0.1264600 cnci=-0.2834032	n324049	NONCODE	accn=NULL class=mRNAlike lncRNA name=vega lncRNA ref=GENCODE transcriptId=OTTHUMT00000144686 cpcScore=-0.1264600 cnci=-0.2834032		chr9	91640962 - 91663020	+		NonCoding	91640962	91663020
TC10001030.hg.1	5.03	4.6	1.34	0.00873	0.975856	SFTA1P	surfactant associated 1, pseudogene; NULL	NR_027082; ENST00000415590; ENST00000434919; ENST00000446372; uc001ikf.1; OTTHUMT00000046743; OTTHUMT00000046744; OTTHUMT00000046745	RefSeq; ENSEMBL; UCSC Genes; Havana transcript	Homo sapiens surfactant associated 1, pseudogene (SFTA1P), non-coding RNA.; cdna:known chromosome:GRCh37:10:10826400:10836930:-1 gene:ENSG00000225383 gene_biotype:processed_transcript transcript_biotype:lincRNA; cdna:known chromosome:GRCh37:10:10826401:10836943:-1 gene:ENSG00000225383 gene_biotype:processed_transcript transcript_biotype:processed_transcript; cdna:known chromosome:GRCh37:10:108264…		chr10	10826402 - 10836943	-	NR_027082; ENST00000415590; ENST00000434919; ENST00000446372; OTTHUMT00000046743; OTTHUMT00000046744; OTTHUMT00000046745	Coding	10826402	10836943
TC10002569.hg.1	5.14	4.72	1.34	0.020102	0.975856		accn=NULL class=mRNAlike lncRNA name=vega lncRNA ref=GENCODE transcriptId=OTTHUMT00000047687 cpcScore=-0.9446790 cnci=-0.3379691	n326002	NONCODE	accn=NULL class=mRNAlike lncRNA name=vega lncRNA ref=GENCODE transcriptId=OTTHUMT00000047687 cpcScore=-0.9446790 cnci=-0.3379691		chr10	42489651 - 42507177	-		NonCoding	42489651	42507177
TC11001779.hg.1	3.75	3.32	1.34	0.022939	0.975856	OR5M8	olfactory receptor, family 5, subfamily M, member 8	NM_001005282; BC136978; uc001nix.1; BC136980	RefSeq; GenBank; UCSC Genes	Homo sapiens olfactory receptor, family 5, subfamily M, member 8 (OR5M8), mRNA.; Homo sapiens olfactory receptor, family 5, subfamily M, member 8, mRNA (cDNA clone MGC:168593 IMAGE:9020970), complete cds.; Homo sapiens olfactory receptor, family 5, subfamily M, member 8, mRNA (cDNA clone MGC:168595 IMAGE:9020972), complete cds.		chr11	56257825 - 56258871	-	NM_001005282; BC136978; BC136980	Coding	56257825	56258871	NM_001005282; BC136978; BC136980	GO:0007165; GO:0007186; GO:0007608; GO:0050896; GO:0050911	signal transduction; G-protein coupled receptor signaling pathway; sensory perception of smell; response to stimulus; detection of chemical stimulus involved in sensory perception of smell	inferred from electronic annotation	NM_001005282; BC136978; BC136980	GO:0005886; GO:0016021; GO:0016020	plasma membrane; integral to membrane; membrane	traceable author statement; inferred from electronic annotation	NM_001005282; BC136978; BC136980	GO:0004930; GO:0004984; GO:0004871	G-protein coupled receptor activity; olfactory receptor activity; signal transducer activity	inferred from electronic annotation
TC11003046.hg.1	3.62	3.2	1.34	0.022391	0.975856		accn=AK026280 class=mRNAlike lncRNA name=Human lncRNA ref=JounralRNA transcriptId=3432 cpcScore=-1.0490400 cnci=-0.3634714	n340966	NONCODE	accn=AK026280 class=mRNAlike lncRNA name=Human lncRNA ref=JounralRNA transcriptId=3432 cpcScore=-1.0490400 cnci=-0.3634714		chr11	8697265 - 8698858	-		NonCoding	8697265	8698858
TC12001041.hg.1	4.39	3.97	1.34	0.046551	0.975856		havana:lincRNA chromosome:GRCh37:12:131462107:131463313:1 gene:ENSG00000256204 gene_biotype:lincRNA transcript_biotype:lincRNA	ENST00000537998	ENSEMBL	havana:lincRNA chromosome:GRCh37:12:131462107:131463313:1 gene:ENSG00000256204 gene_biotype:lincRNA transcript_biotype:lincRNA		chr12	131462107 - 131463313	+		Coding	131462107	131463313
TC14001921.hg.1	4.11	3.69	1.34	0.026256	0.975856		accn=AY726598 class=mRNAlike lncRNA name=NULL ref=H-invitational v7.5 transcriptId=HIT000257382 cpcScore=-1.0271000 cnci=-0.3729804	n335454	NONCODE	accn=AY726598 class=mRNAlike lncRNA name=NULL ref=H-invitational v7.5 transcriptId=HIT000257382 cpcScore=-1.0271000 cnci=-0.3729804		chr14	22133350 - 22134200	-		NonCoding	22133350	22134200
TC14001989.hg.1	3.95	3.53	1.34	0.007353	0.975856		accn=NULL class=lncRNA name= ref=UCSCGeneNoncode transcriptId=uc001wvs.1 cpcScore=-1.1792200 cnci=-0.3606530	n382157	NONCODE	accn=NULL class=lncRNA name= ref=UCSCGeneNoncode transcriptId=uc001wvs.1 cpcScore=-1.1792200 cnci=-0.3606530		chr14	45407755 - 45409773	-		NonCoding	45407755	45409773
TC18000870.hg.1	4.13	3.71	1.34	0.01438	0.975856		linc-OSBPL1A-1 chr18:-:22250887-22251670	TCONS_00026461-XLOC_012793	Rinn lincRNA	linc-OSBPL1A-1 chr18:-:22250887-22251670		chr18	22250888 - 22251670	-		NonCoding	22250888	22251670
TC19001260.hg.1	7.02	6.6	1.34	0.005095	0.975856		[retired] ncrna:lincRNA chromosome:GRCh37:19:15940172:15946228:-1 gene:ENSG00000250388	ENST00000509303	ENSEMBL	[retired] ncrna:lincRNA chromosome:GRCh37:19:15940172:15946228:-1 gene:ENSG00000250388		chr19	15940172 - 15946228	-		Coding	15940172	15946228
TC21000263.hg.1	3.78	3.37	1.34	0.010164	0.975856		ncrna:snRNA chromosome:GRCh37:21:47945531:47945635:1 gene:ENSG00000202239 gene_biotype:snRNA transcript_biotype:snRNA	ENST00000365369	ENSEMBL	ncrna:snRNA chromosome:GRCh37:21:47945531:47945635:1 gene:ENSG00000202239 gene_biotype:snRNA transcript_biotype:snRNA		chr21	47945531 - 47945635	+		Coding	47945531	47945635
TC22000862.hg.1	4.53	4.11	1.34	0.043315	0.975856	SCUBE1	signal peptide, CUB domain, EGF-like 1; NULL	ENST00000470433; OTTHUMT00000319589; OTTHUMT00000319588	ENSEMBL; Havana transcript	cdna:known chromosome:GRCh37:22:43666143:43668520:-1 gene:ENSG00000159307 gene_biotype:protein_coding transcript_biotype:processed_transcript; cdna:all chromosome:VEGA52:22:43666143:43668520:-1 Gene:OTTHUMG00000150679; cdna:all chromosome:VEGA52:22:43666138:43668545:-1 Gene:OTTHUMG00000150679		chr22	43666138 - 43668545	-	ENST00000470433; OTTHUMT00000319589; OTTHUMT00000319588	Coding	43666138	43668545	ENST00000470433	GO:0006954; GO:0007512; GO:0007596; GO:0009791; GO:0045446; GO:0051260	inflammatory response; adult heart development; blood coagulation; post-embryonic development; endothelial cell differentiation; protein homooligomerization	non-traceable author statement; inferred from physical interaction	ENST00000470433	GO:0005615; GO:0009897; GO:0009986; GO:0019897; GO:0005576; GO:0005886; GO:0016020	extracellular space; external side of plasma membrane; cell surface; extrinsic to plasma membrane; extracellular region; plasma membrane; membrane	inferred from direct assay; inferred from electronic annotation	ENST00000470433	GO:0005509; GO:0042802; GO:0046982; GO:0005515	calcium ion binding; identical protein binding; protein heterodimerization activity; protein binding	traceable author statement; inferred from direct assay; inferred from electronic annotation; inferred from physical interaction
TC02003076.hg.1	3.99	3.58	1.33	0.033074	0.975856		linc-VSNL1-2 chr2:+:17349863-17351882	TCONS_00003587-XLOC_001371	Rinn lincRNA	linc-VSNL1-2 chr2:+:17349863-17351882		chr2	17349864 - 17351882	+		NonCoding	17349864	17351882
TC02004224.hg.1	7.69	7.27	1.33	0.036034	0.975856		linc-KCNK12-1 chr2:-:47958513-47959167	TCONS_l2_00014564-XLOC_l2_008009	Broad TUCP	linc-KCNK12-1 chr2:-:47958513-47959167		chr2	47958514 - 47959167	-		NonCoding	47958514	47959167
TC05001347.hg.1	4.95	4.54	1.33	0.033071	0.975856	MIR581	microRNA 581	NR_030307; ENST00000384895; uc021xyk.1	RefSeq; ENSEMBL; UCSC Genes	Homo sapiens microRNA 581 (MIR581), microRNA.; ncrna:miRNA chromosome:GRCh37:5:53247334:53247429:-1 gene:ENSG00000207627 gene_biotype:miRNA transcript_biotype:miRNA		chr5	53247334 - 53247429	-	NR_030307; ENST00000384895	Coding	53247334	53247429
TC09001026.hg.1	5.4	4.99	1.33	0.04379	0.975856	SNORD121A	small nucleolar RNA, C/D box 121A	NR_003685; ENST00000459386; uc010mjz.3	RefSeq; ENSEMBL; UCSC Genes	Homo sapiens small nucleolar RNA, C/D box 121A (SNORD121A), small nucleolar RNA.; ncrna:snoRNA chromosome:GRCh37:9:33952767:33952848:-1 gene:ENSG00000238886 gene_biotype:snoRNA transcript_biotype:snoRNA		chr9	33952762 - 33952852	-	NR_003685; ENST00000459386	Coding	33952762	33952852
TC12002093.hg.1	4.91	4.5	1.33	0.032856	0.975856		havana:lincRNA chromosome:GRCh37:12:124192149:124192933:-1 gene:ENSG00000255839 gene_biotype:lincRNA transcript_biotype:lincRNA	ENST00000538837	ENSEMBL	havana:lincRNA chromosome:GRCh37:12:124192149:124192933:-1 gene:ENSG00000255839 gene_biotype:lincRNA transcript_biotype:lincRNA		chr12	124192149 - 124192933	-		Coding	124192149	124192933
TC14001080.hg.1	3.84	3.43	1.33	0.012867	0.975856		AX748292,uc001wvs.1	uc001wvs.1	UCSC Genes			chr14	45407755 - 45409773	-		Coding	45407755	45409773
TC15002514.hg.1	4.64	4.23	1.33	0.028428	0.975856		accn=NULL class=lncRNA name= ref=UCSCGeneNoncode transcriptId=uc001zss.2 cpcScore=3.3350000 cnci=-0.2847199	n382513	NONCODE	accn=NULL class=lncRNA name= ref=UCSCGeneNoncode transcriptId=uc001zss.2 cpcScore=3.3350000 cnci=-0.2847199		chr15	44028148 - 44038496	-		NonCoding	44028148	44038496
TC17000392.hg.1	6.09	5.67	1.33	0.012421	0.975856		ensembl:sense_overlapping chromosome:GRCh37:17:33332275:33333756:1 gene:ENSG00000224113 gene_biotype:sense_overlapping transcript_biotype:sense_overlapping	ENST00000415412	ENSEMBL	ensembl:sense_overlapping chromosome:GRCh37:17:33332275:33333756:1 gene:ENSG00000224113 gene_biotype:sense_overlapping transcript_biotype:sense_overlapping		chr17	33332275 - 33333756	+		Coding	33332275	33333756
TC19000819.hg.1	3.95	3.54	1.33	0.041201	0.975856	MIR520E	microRNA 520e	NR_030183; ENST00000384867; uc021uzn.1	RefSeq; ENSEMBL; UCSC Genes	Homo sapiens microRNA 520e (MIR520E), microRNA.; ncrna:miRNA chromosome:GRCh37:19:54178965:54179051:1 gene:ENSG00000207599 gene_biotype:miRNA transcript_biotype:miRNA		chr19	54178965 - 54179051	+	NR_030183; ENST00000384867	Coding	54178965	54179051
TC01001468.hg.1	6.09	5.69	1.32	0.041291	0.975856	MIR557	microRNA 557	NR_030284; ENST00000385239; uc021pel.1	RefSeq; ENSEMBL; UCSC Genes	Homo sapiens microRNA 557 (MIR557), microRNA.; ncrna:miRNA chromosome:GRCh37:1:168344762:168344859:1 gene:ENSG00000207974 gene_biotype:miRNA transcript_biotype:miRNA		chr1	168344762 - 168344859	+	NR_030284; ENST00000385239	Coding	168344762	168344859
TC01001816.hg.1	4.45	4.05	1.32	0.019725	0.975856		ncrna:snoRNA chromosome:GRCh37:1:220310506:220310608:1 gene:ENSG00000238576 gene_biotype:snoRNA transcript_biotype:snoRNA	ENST00000459443	ENSEMBL	ncrna:snoRNA chromosome:GRCh37:1:220310506:220310608:1 gene:ENSG00000238576 gene_biotype:snoRNA transcript_biotype:snoRNA		chr1	220310506 - 220310608	+		Coding	220310506	220310608
TC01003266.hg.1	5.88	5.49	1.32	0.028093	0.975856	S100A4	S100 calcium binding protein A4; NULL	NM_002961; NM_019554; BC016300; ENST00000354332; ENST00000368714; ENST00000368715; ENST00000368716; ENST00000481009; uc001fby.3; uc001fbz.3; BC000838; ENST00000545360; OTTHUMT00000037715; OTTHUMT00000084607; OTTHUMT00000037716; OTTHUMT00000037714; OTTHUMT00000037717; OTTHUMT00000037718	RefSeq; GenBank; ENSEMBL; UCSC Genes; Havana transcript	Homo sapiens S100 calcium binding protein A4 (S100A4), transcript variant 1, mRNA.; Homo sapiens S100 calcium binding protein A4 (S100A4), transcript variant 2, mRNA.; Homo sapiens S100 calcium binding protein A4, mRNA (cDNA clone MGC:13315 IMAGE:4247807), complete cds.; cdna:known chromosome:GRCh37:1:153516089:153518278:-1 gene:ENSG00000196154 gene_biotype:protein_coding transcript_biotype:prote…		chr1	153516089 - 153522612	-	NM_002961; NM_019554; BC016300; ENST00000354332; ENST00000368714; ENST00000368715; ENST00000368716; ENST00000481009; BC000838; ENST00000545360; OTTHUMT00000037715; OTTHUMT00000084607; OTTHUMT00000037716; OTTHUMT00000037714; OTTHUMT00000037717; OTTHUMT00000037718	Coding	153516089	153522612	NM_002961; NM_019554; BC016300; ENST00000354332; ENST00000368714; ENST00000368715; ENST00000368716; ENST00000481009; BC000838; ENST00000545360; OTTHUMT00000037715; OTTHUMT00000084607; OTTHUMT00000037716; OTTHUMT00000037714	GO:0001837; GO:0043123	epithelial to mesenchymal transition; positive regulation of I-kappaB kinase/NF-kappaB cascade	traceable author statement; inferred from direct assay	NM_002961; NM_019554; BC016300; ENST00000354332; ENST00000368714; ENST00000368715; ENST00000368716; ENST00000481009; BC000838; ENST00000545360; OTTHUMT00000037715; OTTHUMT00000084607; OTTHUMT00000037716; OTTHUMT00000037714	GO:0005634; GO:0043005; GO:0048471	nucleus; neuron projection; perinuclear region of cytoplasm	inferred from direct assay; inferred from electronic annotation	NM_002961; NM_019554; BC016300; ENST00000354332; ENST00000368714; ENST00000368715; ENST00000368716; ENST00000481009; BC000838; ENST00000545360; OTTHUMT00000037715; OTTHUMT00000084607; OTTHUMT00000037716; OTTHUMT00000037714	GO:0005509; GO:0005515; GO:0042802; GO:0048306; GO:0050786; GO:0046872	calcium ion binding; protein binding; identical protein binding; calcium-dependent protein binding; RAGE receptor binding; metal ion binding	inferred from electronic annotation; inferred from physical interaction; traceable author statement				ENST00000354332; ENST00000368714; ENST00000368715; ENST00000368716; ENST00000545360	Pfam	IPR013787	S100/CaBP-9k-type, calcium binding, subdomain
TC03003205.hg.1	4.78	4.37	1.32	0.004852	0.975856		accn=NULL class=lncRNA name= ref=UCSCGeneNoncode transcriptId=uc003fgn.1 cpcScore=-0.1579910 cnci=-0.3729709	n384365	NONCODE	accn=NULL class=lncRNA name= ref=UCSCGeneNoncode transcriptId=uc003fgn.1 cpcScore=-0.1579910 cnci=-0.3729709		chr3	169858400 - 169859958	-		NonCoding	169858400	169859958
TC04001122.hg.1	4.39	3.99	1.32	0.022423	0.975856	RNA5SP158	RNA, 5S ribosomal pseudogene 158	ENST00000410298	ENSEMBL	ncrna:rRNA chromosome:GRCh37:4:38760412:38760513:-1 gene:ENSG00000222230 gene_biotype:rRNA transcript_biotype:rRNA		chr4	38760412 - 38760513	-	ENST00000410298	Coding	38760412	38760513
TC05000128.hg.1	4.2	3.8	1.32	0.000857	0.967068		ncrna:snoRNA chromosome:GRCh37:5:29070603:29070717:1 gene:ENSG00000252601 gene_biotype:snoRNA transcript_biotype:snoRNA	ENST00000516792	ENSEMBL	ncrna:snoRNA chromosome:GRCh37:5:29070603:29070717:1 gene:ENSG00000252601 gene_biotype:snoRNA transcript_biotype:snoRNA		chr5	29070603 - 29070717	+		Coding	29070603	29070717
TC06004031.hg.1	6.49	6.09	1.32	0.031726	0.975856		linc-TCTE3-6 chr6:-:170209413-170210198	TCONS_00011628-XLOC_005941	Rinn lincRNA	linc-TCTE3-6 chr6:-:170209413-170210198		chr6	170209414 - 170210198	-		NonCoding	170209414	170210198
TC07000600.hg.1	4.2	3.79	1.32	0.022145	0.975856		ncrna:miRNA chromosome:GRCh37:7:99310660:99310775:1 gene:ENSG00000221487 gene_biotype:miRNA transcript_biotype:miRNA	ENST00000408560	ENSEMBL	ncrna:miRNA chromosome:GRCh37:7:99310660:99310775:1 gene:ENSG00000221487 gene_biotype:miRNA transcript_biotype:miRNA		chr7	99310660 - 99310775	+		Coding	99310660	99310775
TC09000048.hg.1	4.92	4.53	1.32	0.027539	0.975856	OTTHUMG00000019532	NULL	ENST00000413145; OTTHUMT00000051688	ENSEMBL; Havana transcript	cdna:known chromosome:GRCh37:9:6645956:6670635:1 gene:ENSG00000236924 gene_biotype:processed_transcript transcript_biotype:processed_transcript; cdna:all chromosome:VEGA52:9:6645956:6670635:1 Gene:OTTHUMG00000019532		chr9	6645956 - 6670635	+	OTTHUMT00000051688	Coding	6645956	6670635
TC11001346.hg.1	3.46	3.06	1.32	0.005543	0.975856	OR56A5	olfactory receptor, family 56, subfamily A, member 5	NM_001146033; uc010qzu.2	RefSeq; UCSC Genes	Homo sapiens olfactory receptor, family 56, subfamily A, member 5 (OR56A5), mRNA.		chr11	5988783 - 5989724	-	NM_001146033	Coding	5988783	5989724	NM_001146033	GO:0007165; GO:0007186; GO:0007608; GO:0050896; GO:0050911; GO:0071875	signal transduction; G-protein coupled receptor signaling pathway; sensory perception of smell; response to stimulus; detection of chemical stimulus involved in sensory perception of smell; adrenergic receptor signaling pathway	inferred from electronic annotation	NM_001146033	GO:0005886; GO:0016021; GO:0016020	plasma membrane; integral to membrane; membrane	traceable author statement; inferred from electronic annotation	NM_001146033	GO:0004930; GO:0004984; GO:0004871; GO:0004935	G-protein coupled receptor activity; olfactory receptor activity; signal transducer activity; adrenergic receptor activity	inferred from electronic annotation
TC12002680.hg.1	3.94	3.55	1.32	0.020996	0.975856		accn=NULL class=lncRNA name= ref=EnsemblNoncode transcriptId=ENST00000537998 cpcScore=-1.0411800 cnci=-0.2944389	n380490	NONCODE	accn=NULL class=lncRNA name= ref=EnsemblNoncode transcriptId=ENST00000537998 cpcScore=-1.0411800 cnci=-0.2944389		chr12	131462107 - 131463313	+		NonCoding	131462107	131463313
TC12002720.hg.1	3.81	3.4	1.32	0.00689	0.975856		linc-PARP11-5 chr12:-:4318462-4320836	TCONS_00020680-XLOC_009986	Rinn lincRNA	linc-PARP11-5 chr12:-:4318462-4320836		chr12	4318463 - 4320836	-		NonCoding	4318463	4320836
TC02003788.hg.1	4.32	3.93	1.31	0.010176	0.975856		accn=NULL class=lincRNA name=Human lincRNA ref=Scripture Reconstruction LincRNAs By Luo transcriptId=linc_luo_68 cpcScore=-1.3155100 cnci=-0.3532158|linc-CREB1-1 chr2:+:208104373-208110312|linc-CREB1-1 chr2:+:208104534-208110611	n344520; TCONS_00003087-XLOC_001826; TCONS_00003088-XLOC_001826	NONCODE; Rinn lincRNA	accn=NULL class=lincRNA name=Human lincRNA ref=Scripture Reconstruction LincRNAs By Luo transcriptId=linc_luo_68 cpcScore=-1.3155100 cnci=-0.3532158; linc-CREB1-1 chr2:+:208104373-208110312; linc-CREB1-1 chr2:+:208104534-208110611		chr2	208103708 - 208113384	+		NonCoding	208103708	208113384
TC02004564.hg.1	6.17	5.78	1.31	0.008115	0.975856		accn=NULL class=lncRNA name= ref=UCSCGeneNoncode transcriptId=uc010fmc.2 cpcScore=-0.2246560 cnci=-0.2894683	n386260	NONCODE	accn=NULL class=lncRNA name= ref=UCSCGeneNoncode transcriptId=uc010fmc.2 cpcScore=-0.2246560 cnci=-0.2894683		chr2	128601127 - 128603193	-		NonCoding	128601127	128603193
TC03002702.hg.1	11.28	10.89	1.31	0.03085	0.975856		accn=NULL class=lincRNA name=Human lincRNA ref=Scripture Reconstruction LincRNAs By Luo transcriptId=linc_luo_324 cpcScore=-1.3561800 cnci=-0.3444551	n344775	NONCODE	accn=NULL class=lincRNA name=Human lincRNA ref=Scripture Reconstruction LincRNAs By Luo transcriptId=linc_luo_324 cpcScore=-1.3561800 cnci=-0.3444551		chr3	185000760 - 185010833	+		NonCoding	185000760	185010833
TC05002717.hg.1	4.39	4	1.31	0.035366	0.975856		linc-ADRA1B-1 chr5:+:159003427-159012901|linc-ADRA1B-1 chr5:+:159003853-159012827	TCONS_00010155-XLOC_004621; TCONS_00010823-XLOC_004621	Rinn lincRNA	linc-ADRA1B-1 chr5:+:159003427-159012901; linc-ADRA1B-1 chr5:+:159003853-159012827		chr5	159003428 - 159012901	+		NonCoding	159003428	159012901
TC0X000336.hg.1	6.01	5.62	1.31	0.047958	0.975856	OTTHUMG00000021664	NULL	ENST00000452532; OTTHUMT00000056885	ENSEMBL; Havana transcript	cdna:known chromosome:GRCh37:X:55934556:56041606:1 gene:ENSG00000227486 gene_biotype:processed_transcript transcript_biotype:processed_transcript; cdna:all chromosome:VEGA52:X:55934556:56041606:1 Gene:OTTHUMG00000021664		chrX	55934556 - 56041606	+	OTTHUMT00000056885	Coding	55934556	56041606
TC10001086.hg.1	5.1	4.71	1.31	0.034906	0.975856		ncrna:miRNA chromosome:GRCh37:10:20072486:20072589:-1 gene:ENSG00000212072 gene_biotype:miRNA transcript_biotype:miRNA	ENST00000390783	ENSEMBL	ncrna:miRNA chromosome:GRCh37:10:20072486:20072589:-1 gene:ENSG00000212072 gene_biotype:miRNA transcript_biotype:miRNA		chr10	20072486 - 20072589	-		Coding	20072486	20072589
TC12001685.hg.1	4.06	3.67	1.31	0.045041	0.975856		cdna:known chromosome:GRCh37:12:66328557:66342259:-1 gene:ENSG00000256083 gene_biotype:antisense transcript_biotype:antisense	ENST00000544279	ENSEMBL	cdna:known chromosome:GRCh37:12:66328557:66342259:-1 gene:ENSG00000256083 gene_biotype:antisense transcript_biotype:antisense		chr12	66328557 - 66342259	-		Coding	66328557	66342259
TC13000142.hg.1	4.28	3.89	1.31	0.020323	0.975856		[retired] ncrna:lincRNA chromosome:GRCh37:13:41707075:41810822:1 gene:ENSG00000244848	ENST00000499512; uc001uxv.1	ENSEMBL; UCSC Genes	[retired] ncrna:lincRNA chromosome:GRCh37:13:41707075:41810822:1 gene:ENSG00000244848		chr13	41707075 - 41810822	+		Coding	41707075	41810822
TC19002054.hg.1	4.15	3.77	1.31	0.04261	0.975856		linc-ZNF726-7 chr19:+:23031068-23044102	TCONS_l2_00012412-XLOC_l2_006663	Broad TUCP	linc-ZNF726-7 chr19:+:23031068-23044102		chr19	23031069 - 23044102	+		NonCoding	23031069	23044102
TC19002508.hg.1	3.88	3.5	1.31	0.020256	0.975856		accn=AK057914 class=mRNAlike lncRNA name=Human lncRNA ref=JounralRNA transcriptId=1118 cpcScore=-1.3310700 cnci=-0.3977423	n338698	NONCODE	accn=AK057914 class=mRNAlike lncRNA name=Human lncRNA ref=JounralRNA transcriptId=1118 cpcScore=-1.3310700 cnci=-0.3977423		chr19	44750631 - 44752527	-		NonCoding	44750631	44752527
TC19002544.hg.1	8.56	8.18	1.31	0.01255	0.975856		accn=CR626325 class=mRNAlike lncRNA name=NULL ref=H-invitational v7.5 transcriptId=HIT000305520 cpcScore=1.2804800 cnci=-0.1369859	n335724	NONCODE	accn=CR626325 class=mRNAlike lncRNA name=NULL ref=H-invitational v7.5 transcriptId=HIT000305520 cpcScore=1.2804800 cnci=-0.1369859		chr19	50138550 - 50139936	-		NonCoding	50138550	50139936
TC01004224.hg.1	5.1	4.73	1.3	0.007105	0.975856		linc-UBXN10 chr1:+:20480830-20487061|linc-UBXN10 chr1:+:20484184-20487059|linc-UBXN10 chr1:+:20485534-20486914	TCONS_l2_00001996-XLOC_l2_000092; TCONS_l2_00001997-XLOC_l2_000092; TCONS_l2_00000146-XLOC_l2_000092	Broad TUCP	linc-UBXN10 chr1:+:20480830-20487061; linc-UBXN10 chr1:+:20484184-20487059; linc-UBXN10 chr1:+:20485534-20486914		chr1	20480831 - 20487061	+		NonCoding	20480831	20487061
TC02000442.hg.1	4.12	3.74	1.3	0.027955	0.975856		ncrna:snRNA chromosome:GRCh37:2:73525811:73525915:1 gene:ENSG00000252988 gene_biotype:snRNA transcript_biotype:snRNA	ENST00000517179; uc021vji.1	ENSEMBL; UCSC Genes	ncrna:snRNA chromosome:GRCh37:2:73525811:73525915:1 gene:ENSG00000252988 gene_biotype:snRNA transcript_biotype:snRNA		chr2	73525811 - 73525915	+		Coding	73525811	73525915
TC02004426.hg.1	4.46	4.09	1.3	0.034061	0.975856		linc-FAHD2B-5 chr2:-:98104120-98104688	TCONS_00004345-XLOC_002219	Rinn lincRNA	linc-FAHD2B-5 chr2:-:98104120-98104688		chr2	98104121 - 98104688	-		NonCoding	98104121	98104688
TC06003444.hg.1	4.21	3.83	1.3	0.030739	0.975856		accn=CR617623 class=mRNAlike lncRNA name=Human lncRNA ref=JounralRNA transcriptId=3295 cpcScore=-1.2443400 cnci=-0.2661340	n340831	NONCODE	accn=CR617623 class=mRNAlike lncRNA name=Human lncRNA ref=JounralRNA transcriptId=3295 cpcScore=-1.2443400 cnci=-0.2661340		chr6	6685381 - 6687217	-		NonCoding	6685381	6687217
TC09001327.hg.1	4.31	3.93	1.3	0.046653	0.975856	MIR3910-2	microRNA 3910-2	NR_037489; uc022bjv.1	RefSeq; UCSC Genes	Homo sapiens microRNA 3910-2 (MIR3910-2), microRNA.		chr9	94398549 - 94398627	-	NR_037489	Coding	94398549	94398627
TC11000750.hg.1	5.5	5.12	1.3	0.026051	0.975856		ncrna:snoRNA chromosome:GRCh37:11:71815120:71815216:1 gene:ENSG00000238768 gene_biotype:snoRNA transcript_biotype:snoRNA	ENST00000459046	ENSEMBL	ncrna:snoRNA chromosome:GRCh37:11:71815120:71815216:1 gene:ENSG00000238768 gene_biotype:snoRNA transcript_biotype:snoRNA		chr11	71815120 - 71815216	+		Coding	71815120	71815216
TC11003405.hg.1	3.46	3.08	1.3	0.028332	0.975856		linc-KIRREL3 chr11:-:127957140-128053879	TCONS_00019800-XLOC_009599	Rinn lincRNA	linc-KIRREL3 chr11:-:127957140-128053879		chr11	127957141 - 128053879	-		NonCoding	127957141	128053879
TC12001358.hg.1	4.44	4.05	1.3	0.013202	0.975856		ncrna:snoRNA chromosome:GRCh37:12:31229801:31229950:-1 gene:ENSG00000212533 gene_biotype:snoRNA transcript_biotype:snoRNA	ENST00000391231; uc021qwj.1	ENSEMBL; UCSC Genes	ncrna:snoRNA chromosome:GRCh37:12:31229801:31229950:-1 gene:ENSG00000212533 gene_biotype:snoRNA transcript_biotype:snoRNA		chr12	31229801 - 31229950	-		Coding	31229801	31229950
TC13000204.hg.1	3.57	3.2	1.3	0.018544	0.975856		havana:lincRNA chromosome:GRCh37:13:50638816:50640735:1 gene:ENSG00000231862 gene_biotype:lincRNA transcript_biotype:lincRNA|[retired] cdna:all chromosome:VEGA50:13:50638816:50640735:1 Gene:OTTHUMG00000016929	ENST00000435843; OTTHUMT00000044963	ENSEMBL; Havana transcript	havana:lincRNA chromosome:GRCh37:13:50638816:50640735:1 gene:ENSG00000231862 gene_biotype:lincRNA transcript_biotype:lincRNA; [retired] cdna:all chromosome:VEGA50:13:50638816:50640735:1 Gene:OTTHUMG00000016929		chr13	50638816 - 50640735	+		Coding	50638816	50640735
TC14000591.hg.1	3.93	3.55	1.3	0.032066	0.975856		havana:lincRNA chromosome:GRCh37:14:95795921:95801841:1 gene:ENSG00000258630 gene_biotype:lincRNA transcript_biotype:lincRNA	ENST00000554522	ENSEMBL	havana:lincRNA chromosome:GRCh37:14:95795921:95801841:1 gene:ENSG00000258630 gene_biotype:lincRNA transcript_biotype:lincRNA		chr14	95795921 - 95801841	+		Coding	95795921	95801841
TC14001232.hg.1	8.03	7.65	1.3	0.027601	0.975856		ncrna:miRNA chromosome:GRCh37:14:66478359:66478451:-1 gene:ENSG00000238876 gene_biotype:miRNA transcript_biotype:miRNA	ENST00000458915	ENSEMBL	ncrna:miRNA chromosome:GRCh37:14:66478359:66478451:-1 gene:ENSG00000238876 gene_biotype:miRNA transcript_biotype:miRNA		chr14	66478359 - 66478451	-		Coding	66478359	66478451
TC14001798.hg.1	3.88	3.5	1.3	0.039585	0.975856		accn=BC034577 class=mRNAlike lncRNA name=Human lncRNA ref=JounralRNA transcriptId=830 cpcScore=0.1642500 cnci=-0.3055943|linc-GPR65-3 chr14:+:87372124-87389101	n338433; TCONS_00022350-XLOC_010894	NONCODE; Rinn lincRNA	accn=BC034577 class=mRNAlike lncRNA name=Human lncRNA ref=JounralRNA transcriptId=830 cpcScore=0.1642500 cnci=-0.3055943; linc-GPR65-3 chr14:+:87372124-87389101		chr14	87372122 - 87389101	+		NonCoding	87372122	87389101
TC15001934.hg.1	3.58	3.2	1.3	0.047802	0.975856		DQ595383,uc002btv.1	uc002btv.1	UCSC Genes			chr15	97315518 - 97315563	-		Coding	97315518	97315563
TC18000941.hg.1	3.6	3.23	1.3	0.036461	0.975856		accn=NULL class=lincRNA name=Human lincRNA ref=Scripture Reconstruction LincRNAs By Luo transcriptId=linc_luo_1500 cpcScore=-1.3035500 cnci=-0.2509395	n345951	NONCODE	accn=NULL class=lincRNA name=Human lincRNA ref=Scripture Reconstruction LincRNAs By Luo transcriptId=linc_luo_1500 cpcScore=-1.3035500 cnci=-0.2509395		chr18	56073045 - 56077164	-		NonCoding	56073045	56077164
TC21000503.hg.1	4.35	3.97	1.3	0.041317	0.975856	LOC100288336	Putative uncharacterized protein ENSP00000383251; NULL	ENST00000433840; OTTHUMT00000195568	ENSEMBL; Havana transcript	cdna:putative chromosome:GRCh37:21:44579176:44582387:-1 gene:ENSG00000228120 gene_biotype:protein_coding transcript_biotype:protein_coding; cdna:all chromosome:VEGA52:21:44579176:44582387:-1 Gene:OTTHUMG00000086844		chr21	44579176 - 44582387	-	ENST00000433840; OTTHUMT00000195568	Coding	44579176	44582387
TC01000884.hg.1	3.97	3.6	1.29	0.010236	0.975856		ncrna:miRNA chromosome:GRCh37:1:97368255:97368348:1 gene:ENSG00000212039 gene_biotype:miRNA transcript_biotype:miRNA	ENST00000390750	ENSEMBL	ncrna:miRNA chromosome:GRCh37:1:97368255:97368348:1 gene:ENSG00000212039 gene_biotype:miRNA transcript_biotype:miRNA		chr1	97368255 - 97368348	+		Coding	97368255	97368348
TC01005461.hg.1	5.06	4.69	1.29	0.034136	0.975856		accn=BC006113 class=mRNAlike lncRNA name=Human lncRNA ref=JounralRNA transcriptId=297 cpcScore=-1.0869700 cnci=-0.1367965	n337914	NONCODE	accn=BC006113 class=mRNAlike lncRNA name=Human lncRNA ref=JounralRNA transcriptId=297 cpcScore=-1.0869700 cnci=-0.1367965		chr1	47897805 - 47900313	-		NonCoding	47897805	47900313
TC02002780.hg.1	4.25	3.89	1.29	0.044112	0.975856		ncrna:snRNA chromosome:GRCh37:2:219780906:219781009:-1 gene:ENSG00000200029 gene_biotype:snRNA transcript_biotype:snRNA	ENST00000363159	ENSEMBL	ncrna:snRNA chromosome:GRCh37:2:219780906:219781009:-1 gene:ENSG00000200029 gene_biotype:snRNA transcript_biotype:snRNA		chr2	219780906 - 219781009	-		Coding	219780906	219781009
TC03000473.hg.1	4.47	4.1	1.29	0.005665	0.975856		ncrna:snRNA chromosome:GRCh37:3:93695873:93695979:1 gene:ENSG00000200366 gene_biotype:snRNA transcript_biotype:snRNA	ENST00000363496	ENSEMBL	ncrna:snRNA chromosome:GRCh37:3:93695873:93695979:1 gene:ENSG00000200366 gene_biotype:snRNA transcript_biotype:snRNA		chr3	93695873 - 93695979	+		Coding	93695873	93695979
TC04000866.hg.1	5.34	4.97	1.29	0.049493	0.975856		ncrna:miRNA chromosome:GRCh37:13:33615489:33615580:1 gene:ENSG00000221677 gene_biotype:miRNA transcript_biotype:miRNA	ENST00000408750	ENSEMBL	ncrna:miRNA chromosome:GRCh37:13:33615489:33615580:1 gene:ENSG00000221677 gene_biotype:miRNA transcript_biotype:miRNA		chr4	176670297 - 176670409	+		Coding	176670297	176670409
TC04002116.hg.1	4.32	3.95	1.29	0.041694	0.975856		linc-METAP1-1 chr4:+:99884747-99885532	TCONS_00008846-XLOC_003616	Rinn lincRNA	linc-METAP1-1 chr4:+:99884747-99885532		chr4	99884748 - 99885532	+		NonCoding	99884748	99885532
TC06002396.hg.1	3.77	3.41	1.29	0.035666	0.975856		linc-FOXC1-3 chr6:+:1489677-1490173	TCONS_00011633-XLOC_005123	Rinn lincRNA	linc-FOXC1-3 chr6:+:1489677-1490173		chr6	1489678 - 1490173	+		NonCoding	1489678	1490173
TC07001836.hg.1	4.53	4.17	1.29	0.02985	0.975856	OTTHUMG00000066283	NULL	OTTHUMT00000141830	Havana transcript	cdna:all chromosome:VEGA52:7:126989887:126990347:-1 Gene:OTTHUMG00000066283		chr7	126989887 - 126990347	-	OTTHUMT00000141830	Coding	126989887	126990347
TC09002021.hg.1	3.55	3.18	1.29	0.006525	0.975856		accn=AY196293 class=mRNAlike lncRNA name=Human lncRNA ref=JounralRNA transcriptId=4175 cpcScore=-1.1631000 cnci=-0.3315279	n341703	NONCODE	accn=AY196293 class=mRNAlike lncRNA name=Human lncRNA ref=JounralRNA transcriptId=4175 cpcScore=-1.1631000 cnci=-0.3315279		chr9	79056582 - 79117213	+		NonCoding	79056582	79117213
TC10000707.hg.1	3.56	3.19	1.29	0.017788	0.975856	OTTHUMG00000018875	NULL	ENST00000433374; OTTHUMT00000049767	ENSEMBL; Havana transcript	cdna:known chromosome:GRCh37:10:100011780:100016332:1 gene:ENSG00000230928 gene_biotype:antisense transcript_biotype:antisense; cdna:all chromosome:VEGA52:10:100011780:100016332:1 Gene:OTTHUMG00000018875		chr10	100011780 - 100016332	+	OTTHUMT00000049767	Coding	100011780	100016332
TC12000463.hg.1	3.88	3.52	1.29	0.00216	0.967068	MIR148B	microRNA 148b	NR_029894; ENST00000362252; uc010sou.2	RefSeq; ENSEMBL; UCSC Genes	Homo sapiens microRNA 148b (MIR148B), microRNA.; ncrna:miRNA chromosome:GRCh37:12:54731000:54731098:1 gene:ENSG00000199122 gene_biotype:miRNA transcript_biotype:miRNA		chr12	54731000 - 54731098	+	NR_029894; ENST00000362252	Coding	54731000	54731098
TC21000375.hg.1	3.68	3.31	1.29	0.002894	0.975856	KRTAP19-4	keratin associated protein 19-4; NULL	NM_181610; ENST00000334058; uc011acz.2; BC117197; OTTHUMT00000128219	RefSeq; ENSEMBL; UCSC Genes; GenBank; Havana transcript	Homo sapiens keratin associated protein 19-4 (KRTAP19-4), mRNA.; cdna:known chromosome:GRCh37:21:31869142:31869451:-1 gene:ENSG00000186967 gene_biotype:protein_coding transcript_biotype:protein_coding; Homo sapiens keratin associated protein 19-4, mRNA (cDNA clone MGC:150806 IMAGE:40125748), complete cds.; cdna:all chromosome:VEGA52:21:31869142:31869451:-1 Gene:OTTHUMG00000057767		chr21	31869142 - 31869472	-	NM_181610; ENST00000334058; BC117197; OTTHUMT00000128219	Coding	31869142	31869472					NM_181610; ENST00000334058; BC117197; OTTHUMT00000128219	GO:0005882	intermediate filament	inferred from electronic annotation								ENST00000334058	Pfam	IPR021743	Keratin-associated matrix
TC02002236.hg.1	4.32	3.96	1.28	0.006706	0.975856	OTTHUMG00000153530	NULL	ENST00000450325; OTTHUMT00000331498	ENSEMBL; Havana transcript	havana:lincRNA chromosome:GRCh37:2:114879851:114880870:-1 gene:ENSG00000235242 gene_biotype:lincRNA transcript_biotype:lincRNA; cdna:all chromosome:VEGA52:2:114879851:114880870:-1 Gene:OTTHUMG00000153530		chr2	114879851 - 114880870	-	OTTHUMT00000331498	Coding	114879851	114880870
TC02003312.hg.1	3.62	3.27	1.28	0.04067	0.975856		accn=AF090093 class=mRNAlike lncRNA name=Human lncRNA ref=JounralRNA transcriptId=1299 cpcScore=-1.2891400 cnci=-0.5356273	n338873	NONCODE	accn=AF090093 class=mRNAlike lncRNA name=Human lncRNA ref=JounralRNA transcriptId=1299 cpcScore=-1.2891400 cnci=-0.5356273		chr2	70437337 - 70438027	+		NonCoding	70437337	70438027
TC03003284.hg.1	3.52	3.17	1.28	0.010163	0.975856		linc-LSG1-2 chr3:-:194565037-194567506	TCONS_00006757-XLOC_003387	Rinn lincRNA	linc-LSG1-2 chr3:-:194565037-194567506		chr3	194565038 - 194567506	-		NonCoding	194565038	194567506
TC04000525.hg.1	4.41	4.06	1.28	0.022101	0.975856		ncrna:snRNA chromosome:GRCh37:4:102645033:102645137:1 gene:ENSG00000199529 gene_biotype:snRNA transcript_biotype:snRNA	ENST00000362659	ENSEMBL	ncrna:snRNA chromosome:GRCh37:4:102645033:102645137:1 gene:ENSG00000199529 gene_biotype:snRNA transcript_biotype:snRNA		chr4	102645033 - 102645137	+		Coding	102645033	102645137
TC06000312.hg.1	3.85	3.49	1.28	0.031748	0.975856	OR2J2	olfactory receptor, family 2, subfamily J, member 2; NULL	NM_030905; ENST00000377167; uc011dlm.2; BC069121; OTTHUMT00000076131	RefSeq; ENSEMBL; UCSC Genes; GenBank; Havana transcript	Homo sapiens olfactory receptor, family 2, subfamily J, member 2 (OR2J2), mRNA.; cdna:known chromosome:GRCh37:6:29141311:29142351:1 gene:ENSG00000204700 gene_biotype:protein_coding transcript_biotype:protein_coding; Homo sapiens olfactory receptor, family 2, subfamily J, member 2, mRNA (cDNA clone MGC:95400 IMAGE:7216975), complete cds.; cdna:all chromosome:VEGA52:6:29141080:29142351:1 Gene:OTTHU…		chr6	29141080 - 29142351	+	NM_030905; ENST00000377167; BC069121; OTTHUMT00000076131	Coding	29141080	29142351	NM_030905; ENST00000377167; BC069121	GO:0007165; GO:0007186; GO:0007608; GO:0050896; GO:0050911	signal transduction; G-protein coupled receptor signaling pathway; sensory perception of smell; response to stimulus; detection of chemical stimulus involved in sensory perception of smell	inferred from electronic annotation	NM_030905; ENST00000377167; BC069121	GO:0005886; GO:0016021; GO:0016020	plasma membrane; integral to membrane; membrane	traceable author statement; inferred from electronic annotation	NM_030905; ENST00000377167; BC069121	GO:0004930; GO:0004984; GO:0004871	G-protein coupled receptor activity; olfactory receptor activity; signal transducer activity	inferred from electronic annotation				ENST00000377167	Pfam	IPR000276; IPR019424	G protein-coupled receptor, rhodopsin-like; 7TM GPCR, olfactory receptor/chemoreceptor Srsx
TC06003096.hg.1	3.78	3.42	1.28	0.038662	0.975856		linc-VTA1-1 chr6:+:141724593-141724930	TCONS_00011974-XLOC_005486	Rinn lincRNA	linc-VTA1-1 chr6:+:141724593-141724930		chr6	141724594 - 141724930	+		NonCoding	141724594	141724930
TC06003346.hg.1	4.71	4.36	1.28	0.026204	0.975856		accn=BC055094 class=mRNAlike lncRNA name=NULL ref=H-invitational v7.5 transcriptId=HIT000259495_11 cpcScore=-1.1386300 cnci=-0.4532936	n335500	NONCODE	accn=BC055094 class=mRNAlike lncRNA name=NULL ref=H-invitational v7.5 transcriptId=HIT000259495_11 cpcScore=-1.1386300 cnci=-0.4532936		chr6	2880794 - 2881005	-		NonCoding	2880794	2881005
TC07002285.hg.1	3.8	3.44	1.28	0.012193	0.975856		accn=BC047792 class=mRNAlike lncRNA name=Human lncRNA ref=JounralRNA transcriptId=3707 cpcScore=-1.0652100 cnci=-0.1731854	n341239	NONCODE	accn=BC047792 class=mRNAlike lncRNA name=Human lncRNA ref=JounralRNA transcriptId=3707 cpcScore=-1.0652100 cnci=-0.1731854		chr7	44924552 - 44925992	+		NonCoding	44924552	44925992
TC08002368.hg.1	6.87	6.51	1.28	0.021071	0.975856		accn=NULL class=lncRNA name= ref=EnsemblNoncode transcriptId=ENST00000520348 cpcScore=-1.2307600 cnci=-0.4028458|accn=NULL class=lncRNA name= ref=EnsemblNoncode transcriptId=ENST00000520944 cpcScore=-1.2290100 cnci=-0.3924369|accn=NR002599 class=mRNAlike lncRNA name=SNHG6 ref=lncRNAdb transcriptId=343018 cpcScore=-1.4365900 cnci=-0.3293952|accn=NULL class=lncRNA name= ref=EnsemblNoncode transcrip…	n380137; n380153; n343018; n380166; n379630; n380144; n380158	NONCODE	accn=NULL class=lncRNA name= ref=EnsemblNoncode transcriptId=ENST00000520348 cpcScore=-1.2307600 cnci=-0.4028458; accn=NULL class=lncRNA name= ref=EnsemblNoncode transcriptId=ENST00000520944 cpcScore=-1.2290100 cnci=-0.3924369; accn=NR002599 class=mRNAlike lncRNA name=SNHG6 ref=lncRNAdb transcriptId=343018 cpcScore=-1.4365900 cnci=-0.3293952; accn=NULL class=lncRNA name= ref=EnsemblNoncode transc…		chr8	67833919 - 67838633	-		NonCoding	67833919	67838633
TC09001605.hg.1	3.41	3.05	1.28	0.002162	0.967068	MIR3911	microRNA 3911	NR_037473; uc022bnp.1	RefSeq; UCSC Genes	Homo sapiens microRNA 3911 (MIR3911), microRNA.		chr9	130452966 - 130453074	-	NR_037473	Coding	130452966	130453074
TC0X002073.hg.1	5.1	4.74	1.28	0.03155	0.975856		accn=CR621898 class=mRNAlike lncRNA name=Human lncRNA ref=JounralRNA transcriptId=4707 cpcScore=-1.0817700 cnci=-0.4291540	n342217	NONCODE	accn=CR621898 class=mRNAlike lncRNA name=Human lncRNA ref=JounralRNA transcriptId=4707 cpcScore=-1.0817700 cnci=-0.4291540		chrX	52861124 - 52861635	-		NonCoding	52861124	52861635
TC10001072.hg.1	5.18	4.82	1.28	0.029139	0.975856	VIM-AS1	VIM antisense RNA 1; NULL	ENST00000437232; uc001iot.1; OTTHUMT00000047014	ENSEMBL; UCSC Genes; Havana transcript	cdna:known chromosome:GRCh37:10:17256238:17268897:-1 gene:ENSG00000229124 gene_biotype:antisense transcript_biotype:antisense; cdna:all chromosome:VEGA52:10:17256238:17268897:-1 Gene:OTTHUMG00000017743		chr10	17256238 - 17271983	-	ENST00000437232; OTTHUMT00000047014	Coding	17256238	17271983
TC12000613.hg.1	4.36	4.01	1.28	0.028064	0.975856		cdna:putative chromosome:GRCh37:12:69843250:69854504:1 gene:ENSG00000257507 gene_biotype:processed_transcript transcript_biotype:processed_transcript	ENST00000549261	ENSEMBL	cdna:putative chromosome:GRCh37:12:69843250:69854504:1 gene:ENSG00000257507 gene_biotype:processed_transcript transcript_biotype:processed_transcript		chr12	69843250 - 69854504	+		Coding	69843250	69854504
TC12000782.hg.1	4.15	3.79	1.28	0.004632	0.975856		ncrna:snRNA chromosome:GRCh37:12:101805135:101805237:1 gene:ENSG00000222890 gene_biotype:snRNA transcript_biotype:snRNA	ENST00000410958	ENSEMBL	ncrna:snRNA chromosome:GRCh37:12:101805135:101805237:1 gene:ENSG00000222890 gene_biotype:snRNA transcript_biotype:snRNA		chr12	101805135 - 101805237	+		Coding	101805135	101805237
TC12001236.hg.1	4	3.64	1.28	0.012051	0.975856	TAS2R50	taste receptor, type 2, member 50; NULL	NM_176890; BC112100; uc001qzl.2; ENST00000506868; OTTHUMT00000370192	RefSeq; GenBank; UCSC Genes; ENSEMBL; Havana transcript	Homo sapiens taste receptor, type 2, member 50 (TAS2R50), mRNA.; Homo sapiens taste receptor, type 2, member 50, mRNA (cDNA clone MGC:138305 IMAGE:8327568), complete cds.; cdna:known chromosome:GRCh37:12:11138512:11139511:-1 gene:ENSG00000212126 gene_biotype:protein_coding transcript_biotype:protein_coding; cdna:all chromosome:VEGA52:12:11138512:11139511:-1 Gene:OTTHUMG00000162719		chr12	11138512 - 11139511	-	NM_176890; BC112100; ENST00000506868; OTTHUMT00000370192	Coding	11138512	11139511	NM_176890; BC112100; ENST00000506868; OTTHUMT00000370192	GO:0050909; GO:0007165; GO:0007186; GO:0050896	sensory perception of taste; signal transduction; G-protein coupled receptor signaling pathway; response to stimulus	inferred from electronic annotation	NM_176890; BC112100; ENST00000506868; OTTHUMT00000370192	GO:0016021; GO:0005886; GO:0016020	integral to membrane; plasma membrane; membrane	inferred from electronic annotation; traceable author statement	NM_176890; BC112100; ENST00000506868; OTTHUMT00000370192	GO:0004930; GO:0004871	G-protein coupled receptor activity; signal transducer activity	inferred from electronic annotation				ENST00000506868	Pfam	IPR007960	Mammalian taste receptor
TC12001686.hg.1	4.1	3.75	1.28	0.027145	0.975856		havana:lincRNA chromosome:GRCh37:12:66421505:66424846:-1 gene:ENSG00000256259 gene_biotype:lincRNA transcript_biotype:lincRNA	ENST00000536217	ENSEMBL	havana:lincRNA chromosome:GRCh37:12:66421505:66424846:-1 gene:ENSG00000256259 gene_biotype:lincRNA transcript_biotype:lincRNA		chr12	66421505 - 66424846	-		Coding	66421505	66424846
TC14000354.hg.1	14.55	14.19	1.28	0.016032	0.975856		cdna:pseudogene chromosome:GRCh37:14:59261604:59261747:1 gene:ENSG00000213598 gene_biotype:pseudogene transcript_biotype:processed_pseudogene	ENST00000393325	ENSEMBL	cdna:pseudogene chromosome:GRCh37:14:59261604:59261747:1 gene:ENSG00000213598 gene_biotype:pseudogene transcript_biotype:processed_pseudogene		chr14	59261604 - 59261747	+		Coding	59261604	59261747
TC14002089.hg.1	3.76	3.4	1.28	0.046299	0.975856		accn=NULL class=lncRNA name= ref=UCSCGeneNoncode transcriptId=uc001xqp.1 cpcScore=-0.8873860 cnci=-0.3218540	n382182	NONCODE	accn=NULL class=lncRNA name= ref=UCSCGeneNoncode transcriptId=uc001xqp.1 cpcScore=-0.8873860 cnci=-0.3218540		chr14	75319736 - 75320900	-		NonCoding	75319736	75320900
TC15000093.hg.1	3.8	3.44	1.28	0.039451	0.975856	SNORD115-21	small nucleolar RNA, C/D box 115-21	ENST00000362963	ENSEMBL	ncrna:snoRNA chromosome:GRCh37:15:25453230:25453310:1 gene:ENSG00000199833 gene_biotype:snoRNA transcript_biotype:snoRNA		chr15	25453230 - 25453310	+	ENST00000362963	Coding	25453230	25453310
TC17000815.hg.1	3.98	3.62	1.28	0.021227	0.975856	OTTHUMG00000132240	NULL	ENST00000442627; ENST00000450826; OTTHUMT00000255309; OTTHUMT00000255310	ENSEMBL; Havana transcript	havana:lincRNA chromosome:GRCh37:17:69592479:69593419:1 gene:ENSG00000225818 gene_biotype:lincRNA transcript_biotype:lincRNA; havana:lincRNA chromosome:GRCh37:17:69592617:69593420:1 gene:ENSG00000225818 gene_biotype:lincRNA transcript_biotype:lincRNA; cdna:all chromosome:VEGA52:17:69592479:69593419:1 Gene:OTTHUMG00000132240; cdna:all chromosome:VEGA52:17:69592617:69593420:1 Gene:OTTHUMG00000132240		chr17	69592479 - 69593420	+	OTTHUMT00000255309; OTTHUMT00000255310	Coding	69592479	69593420
TC18000651.hg.1	3.19	2.84	1.28	0.000149	0.967068		accn=NULL class=lincRNA name=Human lincRNA ref=Scripture Reconstruction LincRNAs By Luo transcriptId=linc_luo_902 cpcScore=-1.3355300 cnci=-0.5660521	n345353	NONCODE	accn=NULL class=lincRNA name=Human lincRNA ref=Scripture Reconstruction LincRNAs By Luo transcriptId=linc_luo_902 cpcScore=-1.3355300 cnci=-0.5660521		chr18	20494086 - 20495448	+		NonCoding	20494086	20495448
TC20000301.hg.1	3.59	3.24	1.28	0.009463	0.975856	LOC100128988	uncharacterized LOC100128988	ENST00000410680; uc021wdt.1	ENSEMBL; UCSC Genes	ncrna:snRNA chromosome:GRCh37:20:39652845:39653034:1 gene:ENSG00000222612 gene_biotype:snRNA transcript_biotype:snRNA		chr20	39634674 - 39654015	+	ENST00000410680	Coding	39634674	39654015
TC20001518.hg.1	4.62	4.27	1.28	0.013453	0.975856		linc-ZNF337-8 chr20:-:25982171-25982935	TCONS_00028032-XLOC_013711	Rinn lincRNA	linc-ZNF337-8 chr20:-:25982171-25982935		chr20	25982172 - 25982935	-		NonCoding	25982172	25982935
TC21000707.hg.1	6.09	5.73	1.28	0.014092	0.975856		accn=AJ001869 class=mRNAlike lncRNA name=Human lncRNA ref=JounralRNA transcriptId=1928 cpcScore=-0.7446780 cnci=-0.2171821	n339488	NONCODE	accn=AJ001869 class=mRNAlike lncRNA name=Human lncRNA ref=JounralRNA transcriptId=1928 cpcScore=-0.7446780 cnci=-0.2171821		chr21	38751127 - 38751431	+		NonCoding	38751127	38751431
TC01003975.hg.1	3.77	3.43	1.27	0.017132	0.975856	OTTHUMG00000037825	NULL	ENST00000457698; OTTHUMT00000092334	ENSEMBL; Havana transcript	havana:lincRNA chromosome:GRCh37:1:232863000:232878461:-1 gene:ENSG00000236497 gene_biotype:lincRNA transcript_biotype:lincRNA; cdna:all chromosome:VEGA52:1:232863000:232878461:-1 Gene:OTTHUMG00000037825		chr1	232863000 - 232878461	-	OTTHUMT00000092334	Coding	232863000	232878461
TC01005064.hg.1	3.7	3.36	1.27	0.013062	0.975856		linc-DNAH14 chr1:+:224954057-224967057|linc-DNAH14 chr1:+:224954601-224961043	TCONS_00001303-XLOC_000584; TCONS_00000410-XLOC_000584	Rinn lincRNA	linc-DNAH14 chr1:+:224954057-224967057; linc-DNAH14 chr1:+:224954601-224961043		chr1	224954058 - 224967057	+		NonCoding	224954058	224967057
TC01005445.hg.1	5.96	5.62	1.27	0.043688	0.975856		accn=CR616033 class=mRNAlike lncRNA name=Human lncRNA ref=JounralRNA transcriptId=291 cpcScore=-1.2358500 cnci=-0.3889818	n337908	NONCODE	accn=CR616033 class=mRNAlike lncRNA name=Human lncRNA ref=JounralRNA transcriptId=291 cpcScore=-1.2358500 cnci=-0.3889818		chr1	46162730 - 46165067	-		NonCoding	46162730	46165067
TC02000481.hg.1	4.54	4.19	1.27	0.038245	0.975856		cdna:putative chromosome:GRCh37:2:78015508:78020213:1 gene:ENSG00000237077 gene_biotype:pseudogene transcript_biotype:processed_transcript	ENST00000422418	ENSEMBL	cdna:putative chromosome:GRCh37:2:78015508:78020213:1 gene:ENSG00000237077 gene_biotype:pseudogene transcript_biotype:processed_transcript		chr2	78015508 - 78020213	+		Coding	78015508	78020213
TC02001200.hg.1	4.64	4.3	1.27	0.041267	0.975856		ncrna:snRNA chromosome:GRCh37:2:204646760:204646866:1 gene:ENSG00000206970 gene_biotype:snRNA transcript_biotype:snRNA	ENST00000384243	ENSEMBL	ncrna:snRNA chromosome:GRCh37:2:204646760:204646866:1 gene:ENSG00000206970 gene_biotype:snRNA transcript_biotype:snRNA		chr2	204646760 - 204646866	+		Coding	204646760	204646866
TC04002322.hg.1	3.86	3.52	1.27	0.012446	0.975856		linc-SAP30 chr4:+:174275060-174278723	TCONS_00008324-XLOC_003780	Rinn lincRNA	linc-SAP30 chr4:+:174275060-174278723		chr4	174275061 - 174278723	+		NonCoding	174275061	174278723
TC05003127.hg.1	4.96	4.62	1.27	0.031865	0.975856		linc-CCNH-2 chr5:-:87484994-87485867|linc-CCNH-2 chr5:-:87484994-87485986	TCONS_00010981-XLOC_004915; TCONS_00010982-XLOC_004915	Rinn lincRNA	linc-CCNH-2 chr5:-:87484994-87485867; linc-CCNH-2 chr5:-:87484994-87485986		chr5	87484995 - 87485986	-		NonCoding	87484995	87485986
TC08002442.hg.1	12.11	11.77	1.27	0.014421	0.975856		accn=Z25422 class=mRNAlike lncRNA name=NULL ref=H-invitational v7.5 transcriptId=HIT000326703 cpcScore=1.0927800 cnci=-0.2446460	n336583	NONCODE	accn=Z25422 class=mRNAlike lncRNA name=NULL ref=H-invitational v7.5 transcriptId=HIT000326703 cpcScore=1.0927800 cnci=-0.2446460		chr8	99718771 - 99761568	-		NonCoding	99718771	99761568
TC09001795.hg.1	3.46	3.12	1.27	0.002289	0.967068		linc-VLDLR-2 chr9:+:2390026-2429986	TCONS_00015908-XLOC_007266	Rinn lincRNA	linc-VLDLR-2 chr9:+:2390026-2429986		chr9	2390027 - 2429986	+		NonCoding	2390027	2429986
TC09002340.hg.1	3.59	3.24	1.27	0.042126	0.975856		accn=AK057274 class=mRNAlike lncRNA name=Human lncRNA ref=JounralRNA transcriptId=4282 cpcScore=-0.9982980 cnci=-0.1870553	n341804	NONCODE	accn=AK057274 class=mRNAlike lncRNA name=Human lncRNA ref=JounralRNA transcriptId=4282 cpcScore=-0.9982980 cnci=-0.1870553		chr9	137884804 - 137887700	+		NonCoding	137884804	137887700
TC10002895.hg.1	4.94	4.6	1.27	0.016268	0.975856		linc-MKI67-2 chr10:-:130757035-130758326	TCONS_00018068-XLOC_008990	Rinn lincRNA	linc-MKI67-2 chr10:-:130757035-130758326		chr10	130757036 - 130758326	-		NonCoding	130757036	130758326
TC12001571.hg.1	9.26	8.91	1.27	0.043399	0.975856	ITGA5	integrin, alpha 5 (fibronectin receptor, alpha polypeptide)	NM_002205; ENST00000293379; ENST00000547744; uc001sga.3; uc009znp.1; uc010sow.1; BC008786	RefSeq; ENSEMBL; UCSC Genes; GenBank	Homo sapiens integrin, alpha 5 (fibronectin receptor, alpha polypeptide) (ITGA5), mRNA.; cdna:known chromosome:GRCh37:12:54789045:54813244:-1 gene:ENSG00000161638 gene_biotype:protein_coding transcript_biotype:protein_coding; cdna:known chromosome:GRCh37:12:54805692:54807212:-1 gene:ENSG00000161638 gene_biotype:protein_coding transcript_biotype:processed_transcript; Homo sapiens integrin, alpha 5…		chr12	54789045 - 54813244	-	NM_002205; ENST00000293379; ENST00000547744; BC008786	Coding	54789045	54813244	NM_002205; ENST00000293379; ENST00000547744; BC008786	GO:0001525; GO:0007044; GO:0007155; GO:0007157; GO:0007159; GO:0007229; GO:0007411; GO:0007596; GO:0007613; GO:0019048; GO:0030198; GO:0030949; GO:0033631; GO:0035313; GO:0050731; GO:0050900; GO:2000811	angiogenesis; cell-substrate junction assembly; cell adhesion; heterophilic cell-cell adhesion; leukocyte cell-cell adhesion; integrin-mediated signaling pathway; axon guidance; blood coagulation; memory; virus-host interaction; extracellular matrix organization; positive regulation of vascular endothelial growth factor receptor signaling pathway; cell-cell adhesion mediated by integrin; wound he…	traceable author statement; inferred from electronic annotation; inferred from expression pattern; inferred from mutant phenotype	NM_002205; ENST00000293379; ENST00000547744; BC008786	GO:0001726; GO:0005886; GO:0005911; GO:0005925; GO:0008305; GO:0009897; GO:0032587; GO:0045202; GO:0071062; GO:0009986; GO:0016020; GO:0016021	ruffle; plasma membrane; cell-cell junction; focal adhesion; integrin complex; external side of plasma membrane; ruffle membrane; synapse; alphav-beta3 integrin-vitronectin complex; cell surface; membrane; integral to membrane	traceable author statement; inferred from direct assay; inferred from electronic annotation	NM_002205; ENST00000293379; ENST00000547744; BC008786	GO:0005161; GO:0005178; GO:0005515; GO:0043184; GO:0046872	platelet-derived growth factor receptor binding; integrin binding; protein binding; vascular endothelial growth factor receptor 2 binding; metal ion binding	traceable author statement; inferred from electronic annotation; inferred from physical interaction	NM_002205; ENST00000293379; ENST00000547744; BC008786	GenMAPP	Integrin-mediated_cell_adhesion_KEGG	ENST00000293379	Pfam	IPR013517; IPR013649	FG-GAP repeat; Integrin alpha-2
TC13000023.hg.1	4.47	4.13	1.27	0.027792	0.975856		[retired] havana:sense_intronic chromosome:GRCh37:13:20651665:20653696:1 gene:ENSG00000230625 gene_biotype:sense_intronic transcript_biotype:sense_intronic|[retired] cdna:all chromosome:VEGA50:13:20651665:20653696:1 Gene:OTTHUMG00000016511	ENST00000421863; OTTHUMT00000044060	ENSEMBL; Havana transcript	[retired] havana:sense_intronic chromosome:GRCh37:13:20651665:20653696:1 gene:ENSG00000230625 gene_biotype:sense_intronic transcript_biotype:sense_intronic; [retired] cdna:all chromosome:VEGA50:13:20651665:20653696:1 Gene:OTTHUMG00000016511		chr13	20651665 - 20653696	+		Coding	20651665	20653696
TC13000368.hg.1	4.3	3.95	1.27	0.013724	0.975856		ncrna:snoRNA chromosome:GRCh37:13:103374152:103374255:1 gene:ENSG00000238869 gene_biotype:snoRNA transcript_biotype:snoRNA	ENST00000459526	ENSEMBL	ncrna:snoRNA chromosome:GRCh37:13:103374152:103374255:1 gene:ENSG00000238869 gene_biotype:snoRNA transcript_biotype:snoRNA		chr13	103374152 - 103374255	+		Coding	103374152	103374255
TC13001151.hg.1	3.37	3.03	1.27	0.00765	0.975856		linc-C13orf34-1 chr13:+:72744953-72747692	TCONS_00021823-XLOC_010424	Rinn lincRNA	linc-C13orf34-1 chr13:+:72744953-72747692		chr13	72744954 - 72747692	+		NonCoding	72744954	72747692
TC14000723.hg.1	3.88	3.54	1.27	0.007234	0.975856	MIR329-1	microRNA 329-1	NR_029967; ENST00000385028; uc021scq.1	RefSeq; ENSEMBL; UCSC Genes	Homo sapiens microRNA 329-1 (MIR329-1), microRNA.; ncrna:miRNA chromosome:GRCh37:14:101493122:101493201:1 gene:ENSG00000207761 gene_biotype:miRNA transcript_biotype:miRNA		chr14	101493122 - 101493201	+	NR_029967; ENST00000385028	Coding	101493122	101493201
TC14000775.hg.1	6.49	6.15	1.27	0.038633	0.975856		ncrna:snRNA chromosome:GRCh37:14:102269564:102269668:1 gene:ENSG00000207208 gene_biotype:snRNA transcript_biotype:snRNA	ENST00000384479	ENSEMBL	ncrna:snRNA chromosome:GRCh37:14:102269564:102269668:1 gene:ENSG00000207208 gene_biotype:snRNA transcript_biotype:snRNA		chr14	102269564 - 102269668	+		Coding	102269564	102269668
TC15001414.hg.1	3.52	3.17	1.27	0.037416	0.975856		DQ572923,uc002aam.3	uc002aam.3	UCSC Genes			chr15	51588125 - 51589178	-		Coding	51588125	51589178
TC15002032.hg.1	3.66	3.32	1.27	0.009441	0.975856		DQ582666,uc002byl.2	uc002byl.2	UCSC Genes			chr15	102295263 - 102295296	-		Coding	102295263	102295296
TC15002035.hg.1	3.66	3.32	1.27	0.009441	0.975856		DQ582666,uc002byq.3	uc002byq.3	UCSC Genes			chr15	102295789 - 102295822	-		Coding	102295789	102295822
TC15002038.hg.1	3.66	3.32	1.27	0.009441	0.975856		DQ593630,uc002byu.3	uc002byu.3	UCSC Genes			chr15	102296124 - 102296157	-		Coding	102296124	102296157
TC15002123.hg.1	4.46	4.11	1.27	0.03636	0.975856		accn=NULL class=lncRNA name= ref=UCSCGeneNoncode transcriptId=uc010azu.1 cpcScore=2.6965000 cnci=-0.2035951	n386107	NONCODE	accn=NULL class=lncRNA name= ref=UCSCGeneNoncode transcriptId=uc010azu.1 cpcScore=2.6965000 cnci=-0.2035951		chr15	30916697 - 30918469	+		NonCoding	30916697	30918469
TC15002220.hg.1	4.48	4.14	1.27	0.018024	0.975856		linc-C2CD4A-7 chr15:+:60544652-60589787	TCONS_00023428-XLOC_011271	Rinn lincRNA	linc-C2CD4A-7 chr15:+:60544652-60589787		chr15	60544653 - 60589787	+		NonCoding	60544653	60589787
TC19000345.hg.1	13.85	13.5	1.27	0.045204	0.975856	SNORA68	small nucleolar RNA, H/ACA box 68	NR_000012; ENST00000384437; uc002nhq.1	RefSeq; ENSEMBL; UCSC Genes	Homo sapiens small nucleolar RNA, H/ACA box 68 (SNORA68), small nucleolar RNA.; ncrna:snoRNA chromosome:GRCh37:19:17973397:17973529:1 gene:ENSG00000207166 gene_biotype:snoRNA transcript_biotype:snoRNA		chr19	17973397 - 17973529	+	NR_000012; ENST00000384437	Coding	17973397	17973529
TC01003025.hg.1	4.9	4.57	1.26	0.009331	0.975856		ncrna:snRNA chromosome:GRCh37:1:116956388:116956491:-1 gene:ENSG00000212385 gene_biotype:snRNA transcript_biotype:snRNA	ENST00000391083; uc021osh.1	ENSEMBL; UCSC Genes	ncrna:snRNA chromosome:GRCh37:1:116956388:116956491:-1 gene:ENSG00000212385 gene_biotype:snRNA transcript_biotype:snRNA		chr1	116956388 - 116956491	-		Coding	116956388	116956491
TC01005645.hg.1	4.12	3.79	1.26	0.014861	0.975856		accn=NULL class=mRNAlike lncRNA name=vega lncRNA ref=GENCODE transcriptId=OTTHUMT00000030082 cpcScore=-1.2985900 cnci=-0.5037298	n326522	NONCODE	accn=NULL class=mRNAlike lncRNA name=vega lncRNA ref=GENCODE transcriptId=OTTHUMT00000030082 cpcScore=-1.2985900 cnci=-0.5037298		chr1	95549072 - 95556407	-		NonCoding	95549072	95556407
TC02000224.hg.1	3.68	3.35	1.26	0.009978	0.975856	OTTHUMG00000152141	NULL	ENST00000422558; OTTHUMT00000325415	ENSEMBL; Havana transcript	havana:lincRNA chromosome:GRCh37:2:34608855:34860407:1 gene:ENSG00000226785 gene_biotype:lincRNA transcript_biotype:lincRNA; cdna:all chromosome:VEGA52:2:34608855:34860407:1 Gene:OTTHUMG00000152141		chr2	34608855 - 34860407	+	OTTHUMT00000325415	Coding	34608855	34860407
TC03000459.hg.1	3.82	3.49	1.26	0.025456	0.975856	OTTHUMG00000158995	NULL	ENST00000460586; OTTHUMT00000352831	ENSEMBL; Havana transcript	havana:lincRNA chromosome:GRCh37:3:86531093:86546146:1 gene:ENSG00000241328 gene_biotype:lincRNA transcript_biotype:lincRNA; cdna:all chromosome:VEGA52:3:86531093:86546146:1 Gene:OTTHUMG00000158995		chr3	86531093 - 86546146	+	OTTHUMT00000352831	Coding	86531093	86546146
TC03000666.hg.1	4.92	4.58	1.26	0.01722	0.975856		ncrna:miRNA chromosome:GRCh37:3:127383547:127383653:1 gene:ENSG00000221413 gene_biotype:miRNA transcript_biotype:miRNA	ENST00000408486	ENSEMBL	ncrna:miRNA chromosome:GRCh37:3:127383547:127383653:1 gene:ENSG00000221413 gene_biotype:miRNA transcript_biotype:miRNA		chr3	127383547 - 127383653	+		Coding	127383547	127383653
TC04002698.hg.1	3.88	3.55	1.26	0.02109	0.975856		accn=AK093732 class=mRNAlike lncRNA name=Human lncRNA ref=JounralRNA transcriptId=2671 cpcScore=-1.1545400 cnci=-0.3782680	n340210	NONCODE	accn=AK093732 class=mRNAlike lncRNA name=Human lncRNA ref=JounralRNA transcriptId=2671 cpcScore=-1.1545400 cnci=-0.3782680		chr4	121954487 - 121956383	-		NonCoding	121954487	121956383
TC06002258.hg.1	4.42	4.08	1.26	0.030369	0.975856	OTTHUMG00000015897	NULL	ENST00000422776; ENST00000457427; OTTHUMT00000042846; OTTHUMT00000042845	ENSEMBL; Havana transcript	cdna:known chromosome:GRCh37:6:158293603:158296242:-1 gene:ENSG00000229502 gene_biotype:antisense transcript_biotype:antisense; cdna:known chromosome:GRCh37:6:158295142:158296242:-1 gene:ENSG00000229502 gene_biotype:antisense transcript_biotype:antisense; cdna:all chromosome:VEGA52:6:158293603:158296242:-1 Gene:OTTHUMG00000015897; cdna:all chromosome:VEGA52:6:158295142:158296242:-1 Gene:OTTHUMG00…		chr6	158293603 - 158296242	-	OTTHUMT00000042846; OTTHUMT00000042845	Coding	158293603	158296242
TC0X000600.hg.1	4.16	3.83	1.26	0.036463	0.975856		ncrna:snoRNA chromosome:GRCh37:X:121974279:121974497:1 gene:ENSG00000212321 gene_biotype:snoRNA transcript_biotype:snoRNA	ENST00000391019	ENSEMBL	ncrna:snoRNA chromosome:GRCh37:X:121974279:121974497:1 gene:ENSG00000212321 gene_biotype:snoRNA transcript_biotype:snoRNA		chrX	121974279 - 121974497	+		Coding	121974279	121974497
TC0X001161.hg.1	3.57	3.24	1.26	0.02811	0.975856	MIR374A	microRNA 374a	NR_030785; ENST00000362298; uc011mqm.2	RefSeq; ENSEMBL; UCSC Genes	Homo sapiens microRNA 374a (MIR374A), microRNA.; ncrna:miRNA chromosome:GRCh37:X:73507121:73507192:-1 gene:ENSG00000199168 gene_biotype:miRNA transcript_biotype:miRNA		chrX	73507121 - 73507192	-	NR_030785; ENST00000362298	Coding	73507121	73507192
TC0X002341.hg.1	4.33	3.99	1.26	0.043199	0.975856	SPANXA1	sperm protein associated with the nucleus, X-linked, family member A1; SPANX family, member A2; NULL	NM_013453; NM_145662; ENST00000370519; uc004fbn.3; BC069393; OTTHUMT00000058599	RefSeq; ENSEMBL; UCSC Genes; GenBank; Havana transcript	Homo sapiens sperm protein associated with the nucleus, X-linked, family member A1 (SPANXA1), mRNA.; Homo sapiens SPANX family, member A2 (SPANXA2), mRNA.; cdna:known chromosome:GRCh37:X:140671796:140673133:-1 gene:ENSG00000198021 gene_biotype:protein_coding transcript_biotype:protein_coding; Homo sapiens sperm protein associated with the nucleus, X-linked, family member A1, mRNA (cDNA clone MGC:…		chrX	140671796 - 140673133	-	NM_013453; NM_145662; ENST00000370519; BC069393; OTTHUMT00000058599	Coding	140671796	140673133	NM_013453; NM_145662; ENST00000370519; BC069393; OTTHUMT00000058599	GO:0007283	spermatogenesis	traceable author statement	NM_013453; NM_145662; ENST00000370519; BC069393; OTTHUMT00000058599	GO:0005634; GO:0005737	nucleus; cytoplasm	inferred from electronic annotation; traceable author statement								ENST00000370519	Pfam	IPR010007	SPANX family protein
TC0Y000064.hg.1	5.39	5.06	1.26	0.02837	0.975856		ncrna:snRNA chromosome:GRCh37:Y:20278734:20278893:1 gene:ENSG00000252166 gene_biotype:snRNA transcript_biotype:snRNA	ENST00000516357	ENSEMBL	ncrna:snRNA chromosome:GRCh37:Y:20278734:20278893:1 gene:ENSG00000252166 gene_biotype:snRNA transcript_biotype:snRNA		chrY	20278734 - 20278893	+		Coding	20278734	20278893
TC0Y000173.hg.1	5.39	5.06	1.26	0.02837	0.975856		ncrna:snRNA chromosome:GRCh37:Y:19900883:19901042:-1 gene:ENSG00000252513 gene_biotype:snRNA transcript_biotype:snRNA	ENST00000516704	ENSEMBL	ncrna:snRNA chromosome:GRCh37:Y:19900883:19901042:-1 gene:ENSG00000252513 gene_biotype:snRNA transcript_biotype:snRNA		chrY	19900883 - 19901042	-		Coding	19900883	19901042
TC11000841.hg.1	3.39	3.06	1.26	0.015786	0.975856		cdna:known chromosome:GRCh37:11:78035804:78155095:1 gene:ENSG00000254420 gene_biotype:antisense transcript_biotype:antisense	ENST00000534168	ENSEMBL	cdna:known chromosome:GRCh37:11:78035804:78155095:1 gene:ENSG00000254420 gene_biotype:antisense transcript_biotype:antisense		chr11	78035804 - 78155095	+		Coding	78035804	78155095
TC17001034.hg.1	4.2	3.87	1.26	0.020121	0.975856		DQ894105,uc021toc.1	uc021toc.1	UCSC Genes			chr17	4837175 - 4837856	-		Coding	4837175	4837856
TC17002262.hg.1	3.64	3.31	1.26	0.024694	0.975856		accn=S83275 class=mRNAlike lncRNA name=NULL ref=H-invitational v7.5 transcriptId=HIT000217198 cpcScore=2.4385300 cnci=-0.1343421	n334408	NONCODE	accn=S83275 class=mRNAlike lncRNA name=NULL ref=H-invitational v7.5 transcriptId=HIT000217198 cpcScore=2.4385300 cnci=-0.1343421		chr17	47237938 - 47243610	+		NonCoding	47237938	47243610
TC01001028.hg.1	3.46	3.14	1.25	0.017239	0.975856	OTTHUMG00000012147	NULL	ENST00000442182; OTTHUMT00000033591	ENSEMBL; Havana transcript	havana:lincRNA chromosome:GRCh37:1:117838142:117863958:1 gene:ENSG00000235202 gene_biotype:lincRNA transcript_biotype:lincRNA; cdna:all chromosome:VEGA52:1:117838142:117863958:1 Gene:OTTHUMG00000012147		chr1	117838142 - 117863958	+	OTTHUMT00000033591	Coding	117838142	117863958
TC01004587.hg.1	3.49	3.17	1.25	0.027859	0.975856		accn=NULL class=mRNAlike lncRNA name=vega lncRNA ref=GENCODE transcriptId=OTTHUMT00000001239 cpcScore=-1.2819600 cnci=-0.3785744	n326489	NONCODE	accn=NULL class=mRNAlike lncRNA name=vega lncRNA ref=GENCODE transcriptId=OTTHUMT00000001239 cpcScore=-1.2819600 cnci=-0.3785744		chr1	107162384 - 107182338	+		NonCoding	107162384	107182338
TC01006221.hg.1	8.33	8.02	1.25	0.023157	0.975856		accn=AF333388 class=mRNAlike lncRNA name=Human lncRNA ref=JounralRNA transcriptId=4861 cpcScore=-0.7785040 cnci=-0.0529400	n342369	NONCODE	accn=AF333388 class=mRNAlike lncRNA name=Human lncRNA ref=JounralRNA transcriptId=4861 cpcScore=-0.7785040 cnci=-0.0529400		chr1	237167403 - 237167718	-		NonCoding	237167403	237167718
TC02000916.hg.1	3.6	3.27	1.25	0.0387	0.975856	RNU7-2P	RNA, U7 small nuclear 2 pseudogene	ENST00000516096	ENSEMBL	ncrna:snRNA chromosome:GRCh37:2:146902724:146902785:1 gene:ENSG00000251905 gene_biotype:snRNA transcript_biotype:snRNA		chr2	146902724 - 146902785	+	ENST00000516096	Coding	146902724	146902785
TC02003244.hg.1	4.12	3.8	1.25	0.017344	0.975856		accn=NULL class=lncRNA name= ref=UCSCGeneNoncode transcriptId=uc010yoy.1 cpcScore=1.3606400 cnci=-0.3331847	n387112	NONCODE	accn=NULL class=lncRNA name= ref=UCSCGeneNoncode transcriptId=uc010yoy.1 cpcScore=1.3606400 cnci=-0.3331847		chr2	55509455 - 55511605	+		NonCoding	55509455	55511605
TC03003033.hg.1	3.53	3.21	1.25	0.004113	0.975856		linc-C3orf17-1 chr3:-:112769759-112782290	TCONS_00005464-XLOC_003219	Rinn lincRNA	linc-C3orf17-1 chr3:-:112769759-112782290		chr3	112769760 - 112782290	-		NonCoding	112769760	112782290
TC03003059.hg.1	4.58	4.26	1.25	0.026396	0.975856		linc-HEG1 chr3:-:124788639-124798378	TCONS_00007245-XLOC_003228	Rinn lincRNA	linc-HEG1 chr3:-:124788639-124798378		chr3	124788640 - 124798378	-		NonCoding	124788640	124798378
TC04001344.hg.1	4.16	3.84	1.25	0.024708	0.975856	PLAC8	placenta-specific 8; NULL	NM_001130715; NM_001130716; NM_016619; ENST00000311507; ENST00000411416; ENST00000426923; ENST00000505406; ENST00000509973; ENST00000515389; uc003hod.2; uc003hoe.3; uc011cco.2; uc010ijy.3; uc010ijz.3; BC012205; OTTHUMT00000252637; OTTHUMT00000363080; OTTHUMT00000363079; OTTHUMT00000363081; OTTHUMT00000363078; OTTHUMT00000363077	RefSeq; ENSEMBL; UCSC Genes; GenBank; Havana transcript	Homo sapiens placenta-specific 8 (PLAC8), transcript variant 3, mRNA.; Homo sapiens placenta-specific 8 (PLAC8), transcript variant 1, mRNA.; Homo sapiens placenta-specific 8 (PLAC8), transcript variant 2, mRNA.; cdna:known chromosome:GRCh37:4:84011201:84035955:-1 gene:ENSG00000145287 gene_biotype:protein_coding transcript_biotype:protein_coding; cdna:known chromosome:GRCh37:4:84011841:84030996:-…		chr4	84011201 - 84058228	-	NM_001130715; NM_001130716; NM_016619; ENST00000311507; ENST00000411416; ENST00000426923; ENST00000505406; ENST00000509973; ENST00000515389; BC012205; OTTHUMT00000252637; OTTHUMT00000363080; OTTHUMT00000363079; OTTHUMT00000363081; OTTHUMT00000363078; OTTHUMT00000363077	Coding	84011201	84058228	NM_001130715; NM_001130716; NM_016619; ENST00000311507; ENST00000411416; ENST00000426923; ENST00000505406; ENST00000509973; ENST00000515389; BC012205	GO:0008284; GO:0009409; GO:0040015; GO:0042742; GO:0043066; GO:0045944; GO:0050873	positive regulation of cell proliferation; response to cold; negative regulation of multicellular organism growth; defense response to bacterium; negative regulation of apoptotic process; positive regulation of transcription from RNA polymerase II promoter; brown fat cell differentiation	inferred from electronic annotation					NM_001130715; NM_001130716; NM_016619; ENST00000311507; ENST00000411416; ENST00000426923; ENST00000505406; ENST00000509973; ENST00000515389; BC012205	GO:0003682; GO:0005515	chromatin binding; protein binding	inferred from electronic annotation				ENST00000311507; ENST00000411416; ENST00000426923; ENST00000505406; ENST00000509973	Pfam	IPR006461	Uncharacterised protein family Cys-rich
TC05001508.hg.1	4.29	3.97	1.25	0.025067	0.975856		CTC-337B15.2,OTTHUMT00000369505					chr5	76737739 - 76740328	-		Coding	76737739	76740328
TC06001933.hg.1	3.57	3.24	1.25	0.032306	0.975856	OTTHUMG00000015187	NULL	ENST00000429137; OTTHUMT00000041466	ENSEMBL; Havana transcript	havana:lincRNA chromosome:GRCh37:6:89008669:89130752:-1 gene:ENSG00000234426 gene_biotype:lincRNA transcript_biotype:lincRNA; cdna:all chromosome:VEGA52:6:89008669:89130752:-1 Gene:OTTHUMG00000015187		chr6	89008669 - 89130752	-	OTTHUMT00000041466	Coding	89008669	89130752
TC07002236.hg.1	6.08	5.76	1.25	0.046863	0.975856		accn=AY312581 class=mRNAlike lncRNA name=NULL ref=H-invitational v7.5 transcriptId=HIT000251644 cpcScore=1.1991000 cnci=-0.1177474	n335156	NONCODE	accn=AY312581 class=mRNAlike lncRNA name=NULL ref=H-invitational v7.5 transcriptId=HIT000251644 cpcScore=1.1991000 cnci=-0.1177474		chr7	30962194 - 30963687	+		NonCoding	30962194	30963687
TC08000464.hg.1	4.58	4.26	1.25	0.007821	0.975856		ncrna:snoRNA chromosome:GRCh37:8:71516767:71516872:1 gene:ENSG00000238450 gene_biotype:snoRNA transcript_biotype:snoRNA	ENST00000459347	ENSEMBL	ncrna:snoRNA chromosome:GRCh37:8:71516767:71516872:1 gene:ENSG00000238450 gene_biotype:snoRNA transcript_biotype:snoRNA		chr8	71516767 - 71516872	+		Coding	71516767	71516872
TC09001704.hg.1	6.02	5.7	1.25	0.002219	0.967068	MIR3689A	microRNA 3689a; microRNA 3689e	NR_037460; NR_039695; uc022bpb.1; uc022bpg.1	RefSeq; UCSC Genes	Homo sapiens microRNA 3689a (MIR3689A), microRNA.; Homo sapiens microRNA 3689e (MIR3689E), microRNA.		chr9	137741021 - 137742490	-	NR_037460; NR_039695	Coding	137741021	137742490
TC11001776.hg.1	4.06	3.74	1.25	0.006344	0.975856	OR5R1	olfactory receptor, family 5, subfamily R, member 1; NULL	NM_001004744; ENST00000312253; uc010rji.2; OTTHUMT00000334444	RefSeq; CSIRO; UCSC Genes; Havana transcript	Homo sapiens olfactory receptor, family 5, subfamily R, member 1 (OR5R1), mRNA.; [mRNA] locus=scaffold2931:93303:94262:+ gene:ENSG00000174942; cdna:all chromosome:VEGA52:11:56184734:56185708:-1 Gene:OTTHUMG00000154219		chr11	56184734 - 56185708	-	NM_001004744; ENST00000312253; OTTHUMT00000334444	Coding	56184734	56185708	NM_001004744; ENST00000312253; OTTHUMT00000334444	GO:0007165; GO:0007186; GO:0007608; GO:0050896; GO:0050911	signal transduction; G-protein coupled receptor signaling pathway; sensory perception of smell; response to stimulus; detection of chemical stimulus involved in sensory perception of smell	inferred from electronic annotation	NM_001004744; ENST00000312253; OTTHUMT00000334444	GO:0005886; GO:0016021; GO:0016020	plasma membrane; integral to membrane; membrane	traceable author statement; inferred from electronic annotation	NM_001004744; ENST00000312253; OTTHUMT00000334444	GO:0004930; GO:0004984; GO:0004871	G-protein coupled receptor activity; olfactory receptor activity; signal transducer activity	inferred from electronic annotation				ENST00000312253	Pfam	IPR000276; IPR019424	G protein-coupled receptor, rhodopsin-like; 7TM GPCR, olfactory receptor/chemoreceptor Srsx
TC11002964.hg.1	4.5	4.18	1.25	0.037243	0.975856		linc-NTM-5 chr11:+:131056916-131059648	TCONS_00019158-XLOC_009336	Rinn lincRNA	linc-NTM-5 chr11:+:131056916-131059648		chr11	131056917 - 131059648	+		NonCoding	131056917	131059648
TC12003239.hg.1	11.79	11.47	1.25	0.018236	0.975856	SLCO1B3	solute carrier organic anion transporter family, member 1B3; solute carrier organic anion transporter family, member 1B7 (non-functional)	NM_019844; NM_001009562; ENST00000261196; ENST00000381541; ENST00000381545; ENST00000421593; ENST00000540229; ENST00000541784; ENST00000553473; ENST00000554957; uc001rek.3; uc010sin.2; uc001rel.3; uc010sil.2; uc010sim.2	RefSeq; ENSEMBL; UCSC Genes	Homo sapiens solute carrier organic anion transporter family, member 1B3 (SLCO1B3), mRNA.; Homo sapiens solute carrier organic anion transporter family, member 1B7 (non-functional) (SLCO1B7), mRNA.; cdna:known chromosome:GRCh37:12:20963638:21069658:1 gene:ENSG00000111700 gene_biotype:protein_coding transcript_biotype:protein_coding; cdna:novel chromosome:GRCh37:12:20968608:21243179:1 gene:ENSG000…		chr12	20963638 - 21243179	+	NM_019844; NM_001009562; ENST00000261196; ENST00000381541; ENST00000381545; ENST00000421593; ENST00000540229; ENST00000541784; ENST00000553473; ENST00000554957	Coding	20963638	21243179	NM_019844; NM_001009562; ENST00000261196; ENST00000381541; ENST00000381545; ENST00000421593; ENST00000540229; ENST00000541784; ENST00000553473; ENST00000554957	GO:0008206; GO:0015711; GO:0015721; GO:0043252; GO:0044281; GO:0055085; GO:0006810; GO:0006811	bile acid metabolic process; organic anion transport; bile acid and bile salt transport; sodium-independent organic anion transport; small molecule metabolic process; transmembrane transport; transport; ion transport	traceable author statement; inferred from electronic annotation	NM_019844; NM_001009562; ENST00000261196; ENST00000381541; ENST00000381545; ENST00000421593; ENST00000540229; ENST00000541784; ENST00000553473; ENST00000554957	GO:0005737; GO:0005886; GO:0005887; GO:0016323; GO:0016020; GO:0016021	cytoplasm; plasma membrane; integral to plasma membrane; basolateral plasma membrane; membrane; integral to membrane	inferred from direct assay; traceable author statement; inferred from electronic annotation	NM_019844; NM_001009562; ENST00000261196; ENST00000381541; ENST00000381545; ENST00000421593; ENST00000540229; ENST00000541784; ENST00000553473; ENST00000554957	GO:0008514; GO:0005215; GO:0005515; GO:0022857	organic anion transmembrane transporter activity; transporter activity; protein binding; transmembrane transporter activity	traceable author statement; inferred from electronic annotation				ENST00000261196; ENST00000381541; ENST00000381545; ENST00000421593; ENST00000540229; ENST00000553473; ENST00000554957	Pfam	IPR002350; IPR004156; IPR011701; IPR005828	Kazal domain; Organic anion transporter polypeptide OATP; Major facilitator superfamily; General substrate transporter
TC13001086.hg.1	3.47	3.14	1.25	0.007858	0.975856		linc-RNASEH2B-2 chr13:+:50638815-50640735	TCONS_00021550-XLOC_010389	Rinn lincRNA	linc-RNASEH2B-2 chr13:+:50638815-50640735		chr13	50638816 - 50640735	+		NonCoding	50638816	50640735
TC14002272.hg.1	3.66	3.34	1.25	0.039532	0.975856	IGHV3-49	immunoglobulin heavy variable 3-49; NULL	ENST00000390625; OTTHUMT00000324613	ENSEMBL; Havana transcript	cdna:known chromosome:GRCh37:14:107012938:107013477:-1 gene:ENSG00000211965 gene_biotype:IG_V_gene transcript_biotype:IG_V_gene; cdna:all chromosome:VEGA52:14:107012938:107013477:-1 Gene:OTTHUMG00000151967		chr14	107012938 - 107013477	-	ENST00000390625; OTTHUMT00000324613	Coding	107012938	107013477									ENST00000390625	GO:0005515	protein binding	inferred from electronic annotation				ENST00000390625	Pfam	IPR013106	Immunoglobulin V-set
TC17001759.hg.1	3.53	3.2	1.25	0.004154	0.975856	LOC645638	WDNM1-like pseudogene	NR_030732; uc002iyl.3	RefSeq; UCSC Genes	Homo sapiens WDNM1-like pseudogene (LOC645638), non-coding RNA.		chr17	58160927 - 58165828	-	NR_030732	Coding	58160927	58165828
TC17002762.hg.1	4.07	3.74	1.25	0.025317	0.975856		linc-FAM20A-1 chr17:-:66805272-66820947	TCONS_00025742-XLOC_012559	Rinn lincRNA	linc-FAM20A-1 chr17:-:66805272-66820947		chr17	66805273 - 66820947	-		NonCoding	66805273	66820947
TC19002460.hg.1	4.2	3.88	1.25	0.04074	0.975856		accn=AK026458 class=mRNAlike lncRNA name=NULL ref=H-invitational v7.5 transcriptId=HIT000009732 cpcScore=-0.9579650 cnci=-0.1119928	n332603	NONCODE	accn=AK026458 class=mRNAlike lncRNA name=NULL ref=H-invitational v7.5 transcriptId=HIT000009732 cpcScore=-0.9579650 cnci=-0.1119928		chr19	36245427 - 36246208	-		NonCoding	36245427	36246208
TC20001130.hg.1	4.83	4.5	1.25	0.047378	0.975856		accn=NULL class=lncRNA name= ref=UCSCGeneNoncode transcriptId=uc002wrm.1 cpcScore=0.4121210 cnci=-0.1879843	n383868	NONCODE	accn=NULL class=lncRNA name= ref=UCSCGeneNoncode transcriptId=uc002wrm.1 cpcScore=0.4121210 cnci=-0.1879843		chr20	19780218 - 19790937	+		NonCoding	19780218	19790937
TC21000541.hg.1	5.07	4.75	1.25	0.023294	0.975856	LINC00162	long intergenic non-protein coding RNA 162; NULL	NR_024089; ENST00000422199; uc002zgo.3; OTTHUMT00000206637	RefSeq; ENSEMBL; UCSC Genes; Havana transcript	Homo sapiens long intergenic non-protein coding RNA 162 (LINC00162), non-coding RNA.; havana:lincRNA chromosome:GRCh37:21:46419122:46424642:-1 gene:ENSG00000224930 gene_biotype:lincRNA transcript_biotype:lincRNA; cdna:all chromosome:VEGA52:21:46419122:46424642:-1 Gene:OTTHUMG00000090292		chr21	46419122 - 46424642	-	NR_024089; ENST00000422199; OTTHUMT00000206637	Coding	46419122	46424642
TC01004557.hg.1	3.88	3.56	1.24	0.003531	0.975856		linc-PTBP2-1 chr1:+:96979645-96986919|linc-PTBP2-1 chr1:+:96986707-96989651	TCONS_00001055-XLOC_000313; TCONS_00002104-XLOC_000313	Rinn lincRNA	linc-PTBP2-1 chr1:+:96979645-96986919; linc-PTBP2-1 chr1:+:96986707-96989651		chr1	96979646 - 96989651	+		NonCoding	96979646	96989651
TC02001707.hg.1	3.59	3.28	1.24	0.000995	0.967068	OTTHUMG00000152025	NULL	ENST00000446073; OTTHUMT00000324925	ENSEMBL; Havana transcript	cdna:known chromosome:GRCh37:2:29319709:29320391:-1 gene:ENSG00000229224 gene_biotype:antisense transcript_biotype:antisense; cdna:all chromosome:VEGA52:2:29319709:29320391:-1 Gene:OTTHUMG00000152025		chr2	29319709 - 29320391	-	OTTHUMT00000324925	Coding	29319709	29320391
TC03002263.hg.1	3.75	3.43	1.24	0.0185	0.975856		linc-RBMS3-2 chr3:+:28632041-28647684	TCONS_00005508-XLOC_002605	Rinn lincRNA	linc-RBMS3-2 chr3:+:28632041-28647684		chr3	28632042 - 28647684	+		NonCoding	28632042	28647684
TC05000616.hg.1	3.6	3.29	1.24	0.036426	0.975856	MIR4633	microRNA 4633	NR_039776; uc021ydf.1	RefSeq; UCSC Genes	Homo sapiens microRNA 4633 (MIR4633), microRNA.		chr5	128433381 - 128433459	+	NR_039776	Coding	128433381	128433459
TC05000894.hg.1	3.91	3.6	1.24	0.03226	0.975856		uc021yha.1	uc021yha.1	UCSC Genes			chr5	159718778 - 159719070	+		Coding	159718778	159719070
TC05003265.hg.1	3.49	3.18	1.24	0.006963	0.975856		accn=NULL class=lincRNA name=Human lincRNA ref=Scripture Reconstruction LincRNAs By Luo transcriptId=linc_luo_402 cpcScore=-1.3180300 cnci=-0.2258188	n344853	NONCODE	accn=NULL class=lincRNA name=Human lincRNA ref=Scripture Reconstruction LincRNAs By Luo transcriptId=linc_luo_402 cpcScore=-1.3180300 cnci=-0.2258188		chr5	139516265 - 139524743	-		NonCoding	139516265	139524743
TC06003853.hg.1	3.74	3.43	1.24	0.000825	0.967068		accn=BC067461 class=mRNAlike lncRNA name=Human lncRNA ref=JounralRNA transcriptId=4611 cpcScore=3.6776200 cnci=-0.1101629	n342127	NONCODE	accn=BC067461 class=mRNAlike lncRNA name=Human lncRNA ref=JounralRNA transcriptId=4611 cpcScore=3.6776200 cnci=-0.1101629		chr6	132938291 - 132939209	-		NonCoding	132938291	132939209
TC08000589.hg.1	3.85	3.54	1.24	0.020711	0.975856		KB-1043D8.3,OTTHUMT00000379878					chr8	97351657 - 97353710	+		Coding	97351657	97353710
TC09002172.hg.1	3.61	3.3	1.24	0.020886	0.975856		accn=NULL class=mRNAlike lncRNA name=vega lncRNA ref=GENCODE transcriptId=OTTHUMT00000053568 cpcScore=-0.8502010 cnci=-0.1203044	n323995	NONCODE	accn=NULL class=mRNAlike lncRNA name=vega lncRNA ref=GENCODE transcriptId=OTTHUMT00000053568 cpcScore=-0.8502010 cnci=-0.1203044		chr9	110503471 - 110505193	+		NonCoding	110503471	110505193
TC0X000115.hg.1	4.82	4.51	1.24	0.006111	0.975856		ncrna:snoRNA chromosome:GRCh37:X:24151303:24151434:1 gene:ENSG00000201407 gene_biotype:snoRNA transcript_biotype:snoRNA	ENST00000364537	ENSEMBL	ncrna:snoRNA chromosome:GRCh37:X:24151303:24151434:1 gene:ENSG00000201407 gene_biotype:snoRNA transcript_biotype:snoRNA		chrX	24151303 - 24151434	+		Coding	24151303	24151434
TC10000500.hg.1	3.4	3.1	1.24	0.046678	0.975856		DQ592502,uc001jxv.2	uc001jxv.2	UCSC Genes			chr10	79525270 - 79525311	+		Coding	79525270	79525311
TC10000750.hg.1	4.75	4.44	1.24	0.013901	0.975856		[retired] cdna:known chromosome:GRCh37:10:103973720:104016874:1 gene:ENSG00000259127 gene_biotype:antisense transcript_biotype:antisense	ENST00000556056	ENSEMBL	[retired] cdna:known chromosome:GRCh37:10:103973720:104016874:1 gene:ENSG00000259127 gene_biotype:antisense transcript_biotype:antisense		chr10	103973720 - 104016874	+		Coding	103973720	104016874
TC10000798.hg.1	7.49	7.18	1.24	0.041401	0.975856	MXI1	MAX interactor 1, dimerization protein; MAX interactor 1; NULL	NM_130439; NM_001008541; NM_005962; ENST00000239007; ENST00000332674; ENST00000361248; ENST00000369612; ENST00000369613; ENST00000369614; ENST00000369619; ENST00000393134; ENST00000485566; uc001kyy.3; uc001kyz.3; uc001kza.3; uc009xxv.3; uc010qrc.2; BC012907; BC035128; OTTHUMT00000050316; OTTHUMT00000050314; OTTHUMT00000050315; OTTHUMT00000050321; OTTHUMT00000050311; OTTHUMT00000050312; OTTHUMT000…	RefSeq; ENSEMBL; CSIRO; UCSC Genes; GenBank; Havana transcript	Homo sapiens MAX interactor 1, dimerization protein (MXI1), transcript variant 2, mRNA.; Homo sapiens MAX interactor 1, dimerization protein (MXI1), transcript variant 3, mRNA.; Homo sapiens MAX interactor 1, dimerization protein (MXI1), transcript variant 1, mRNA.; cdna:known chromosome:GRCh37:10:111985751:112046264:1 gene:ENSG00000119950 gene_biotype:protein_coding transcript_biotype:protein_co…		chr10	111967363 - 112047123	+	NM_130439; NM_001008541; NM_005962; ENST00000239007; ENST00000332674; ENST00000361248; ENST00000369612; ENST00000369613; ENST00000369614; ENST00000369619; ENST00000393134; ENST00000485566; BC012907; BC035128; OTTHUMT00000050316; OTTHUMT00000050314; OTTHUMT00000050315; OTTHUMT00000050321; OTTHUMT00000050319; OTTHUMT00000050317; OTTHUMT00000050313; OTTHUMT00000050318; OTTHUMT00000050320; OTTHUMT000…	Coding	111967363	112047123	NM_130439; NM_001008541; NM_005962; ENST00000239007; ENST00000332674; ENST00000361248; ENST00000369612; ENST00000369613; ENST00000369614; ENST00000369619; ENST00000393134; ENST00000485566; BC012907; BC035128; OTTHUMT00000050316; OTTHUMT00000050320	GO:0000122; GO:0006351; GO:0008285; GO:0042994; GO:0006355	negative regulation of transcription from RNA polymerase II promoter; transcription, DNA-dependent; negative regulation of cell proliferation; cytoplasmic sequestering of transcription factor; regulation of transcription, DNA-dependent	inferred from electronic annotation; traceable author statement	NM_130439; NM_001008541; NM_005962; ENST00000239007; ENST00000332674; ENST00000361248; ENST00000369612; ENST00000369613; ENST00000369614; ENST00000369619; ENST00000393134; ENST00000485566; BC012907; BC035128; OTTHUMT00000050316; OTTHUMT00000050320	GO:0005634	nucleus	inferred from electronic annotation; traceable author statement	NM_130439; NM_001008541; NM_005962; ENST00000239007; ENST00000332674; ENST00000361248; ENST00000369612; ENST00000369613; ENST00000369614; ENST00000369619; ENST00000393134; ENST00000485566; BC012907; BC035128; OTTHUMT00000050316; OTTHUMT00000050319; OTTHUMT00000050318; OTTHUMT00000050320	GO:0003677; GO:0003714; GO:0046983	DNA binding; transcription corepressor activity; protein dimerization activity	inferred from electronic annotation; traceable author statement				ENST00000239007; ENST00000332674; ENST00000361248; ENST00000369612; ENST00000369613; ENST00000369614; ENST00000369619; ENST00000393134	Pfam	IPR011598	Myc-type, basic helix-loop-helix (bHLH) domain; Helix-loop-helix domain
TC10002509.hg.1	3.55	3.24	1.24	0.003586	0.975856		accn=NULL class=mRNAlike lncRNA name=vega lncRNA ref=GENCODE transcriptId=OTTHUMT00000047266 cpcScore=-0.9787260 cnci=-0.3552778|accn=NULL class=mRNAlike lncRNA name=vega lncRNA ref=GENCODE transcriptId=OTTHUMT00000047267 cpcScore=-0.9817590 cnci=-0.3215488	n326043; n326044	NONCODE	accn=NULL class=mRNAlike lncRNA name=vega lncRNA ref=GENCODE transcriptId=OTTHUMT00000047266 cpcScore=-0.9787260 cnci=-0.3552778; accn=NULL class=mRNAlike lncRNA name=vega lncRNA ref=GENCODE transcriptId=OTTHUMT00000047267 cpcScore=-0.9817590 cnci=-0.3215488		chr10	26906611 - 26908242	-		NonCoding	26906611	26908242
TC11000725.hg.1	4.83	4.52	1.24	0.0292	0.975856	MIR548K	microRNA 548k	NR_031624; ENST00000408406; uc021qmq.1	RefSeq; ENSEMBL; UCSC Genes	Homo sapiens microRNA 548k (MIR548K), microRNA.; ncrna:miRNA chromosome:GRCh37:11:70130061:70130176:1 gene:ENSG00000221333 gene_biotype:miRNA transcript_biotype:miRNA		chr11	70130061 - 70130176	+	NR_031624; ENST00000408406	Coding	70130061	70130176
TC12000315.hg.1	4.53	4.22	1.24	0.007488	0.975856		cdna:known chromosome:GRCh37:12:42158025:42159360:1 gene:ENSG00000257784 gene_biotype:processed_transcript transcript_biotype:processed_transcript	ENST00000548210	ENSEMBL	cdna:known chromosome:GRCh37:12:42158025:42159360:1 gene:ENSG00000257784 gene_biotype:processed_transcript transcript_biotype:processed_transcript		chr12	42158025 - 42159360	+		Coding	42158025	42159360
TC12000937.hg.1	3.58	3.27	1.24	0.031589	0.975856		cdna:putative chromosome:GRCh37:12:120137573:120138816:1 gene:ENSG00000255692 gene_biotype:protein_coding transcript_biotype:protein_coding	ENST00000535109	ENSEMBL	cdna:putative chromosome:GRCh37:12:120137573:120138816:1 gene:ENSG00000255692 gene_biotype:protein_coding transcript_biotype:protein_coding		chr12	120137573 - 120138816	+		Coding	120137573	120138816
TC12001192.hg.1	4.57	4.25	1.24	0.014224	0.975856		ncrna:snoRNA chromosome:GRCh37:12:9439269:9439418:-1 gene:ENSG00000212440 gene_biotype:snoRNA transcript_biotype:snoRNA	ENST00000391138; uc021quo.1	ENSEMBL; UCSC Genes	ncrna:snoRNA chromosome:GRCh37:12:9439269:9439418:-1 gene:ENSG00000212440 gene_biotype:snoRNA transcript_biotype:snoRNA		chr12	9439269 - 9439418	-		Coding	9439269	9439418
TC13001714.hg.1	4.14	3.83	1.24	0.040513	0.975856		linc-ATP4B-1 chr13:-:114459241-114459561	TCONS_00022130-XLOC_010740	Rinn lincRNA	linc-ATP4B-1 chr13:-:114459241-114459561		chr13	114459242 - 114459561	-		NonCoding	114459242	114459561
TC14000525.hg.1	3.66	3.34	1.24	0.041507	0.975856		DQ579618,uc001xwj.3	uc001xwj.3	UCSC Genes			chr14	88629138 - 88629172	+		Coding	88629138	88629172
TC15000534.hg.1	3.28	2.97	1.24	0.016315	0.975856		DQ572791,uc002ajt.3	uc002ajt.3	UCSC Genes			chr15	62539441 - 62539481	+		Coding	62539441	62539481
TC15000563.hg.1	3.28	2.97	1.24	0.016315	0.975856		DQ572791,uc002akr.3	uc002akr.3	UCSC Genes			chr15	62547453 - 62547493	+		Coding	62547453	62547493
TC16000461.hg.1	5.44	5.12	1.24	0.035192	0.975856	GNAO1	guanine nucleotide binding protein (G protein), alpha activating activity polypeptide O; NULL	NM_020988; NM_138736; ENST00000262493; ENST00000262494; uc002eiu.4; uc002eit.4; BC030027; OTTHUMT00000256981; OTTHUMT00000256982	RefSeq; ENSEMBL; UCSC Genes; GenBank; Havana transcript	Homo sapiens guanine nucleotide binding protein (G protein), alpha activating activity polypeptide O (GNAO1), transcript variant 1, mRNA.; Homo sapiens guanine nucleotide binding protein (G protein), alpha activating activity polypeptide O (GNAO1), transcript variant 2, mRNA.; cdna:known chromosome:GRCh37:16:56225302:56391356:1 gene:ENSG00000087258 gene_biotype:protein_coding transcript_biotype:p…		chr16	56225251 - 56391356	+	NM_020988; NM_138736; ENST00000262493; ENST00000262494; BC030027; OTTHUMT00000256981; OTTHUMT00000256982	Coding	56225251	56391356	NM_020988; NM_138736; ENST00000262493; ENST00000262494; BC030027; OTTHUMT00000256981	GO:0006936; GO:0007188; GO:0007212; GO:0007568; GO:0007626; GO:0008016; GO:0030900; GO:0031175; GO:0034097; GO:0042493; GO:0042542; GO:0043278; GO:0043547; GO:0051926; GO:0006184; GO:0007165; GO:0007186; GO:0009987; GO:0010243; GO:0014070	muscle contraction; adenylate cyclase-modulating G-protein coupled receptor signaling pathway; dopamine receptor signaling pathway; aging; locomotory behavior; regulation of heart contraction; forebrain development; neuron projection development; response to cytokine stimulus; response to drug; response to hydrogen peroxide; response to morphine; positive regulation of GTPase activity; negative r…	traceable author statement; not recorded; inferred from electronic annotation	NM_020988; NM_138736; ENST00000262493; ENST00000262494; BC030027; OTTHUMT00000256981	GO:0005834; GO:0005886; GO:0031234; GO:0043005; GO:0005622; GO:0016020; GO:0043234	heterotrimeric G-protein complex; plasma membrane; extrinsic to internal side of plasma membrane; neuron projection; intracellular; membrane; protein complex	not recorded; traceable author statement; inferred from electronic annotation	NM_020988; NM_138736; ENST00000262493; ENST00000262494; BC030027; OTTHUMT00000256981	GO:0003924; GO:0004871; GO:0005525; GO:0031683; GO:0031821; GO:0031852; GO:0046872; GO:0051430; GO:0000166; GO:0019001; GO:0032403; GO:0005515	GTPase activity; signal transducer activity; GTP binding; G-protein beta/gamma-subunit complex binding; G-protein coupled serotonin receptor binding; mu-type opioid receptor binding; metal ion binding; corticotropin-releasing hormone receptor 1 binding; nucleotide binding; guanyl nucleotide binding; protein complex binding; protein binding	not recorded; inferred from electronic annotation; traceable author statement	NM_020988; NM_138736; ENST00000262493; ENST00000262494; BC030027	GenMAPP	G_Protein_Signaling; Calcium_regulation_in_cardiac_cells	ENST00000262493; ENST00000262494	Pfam	IPR001019; IPR006689	Guanine nucleotide binding protein (G-protein), alpha subunit; Small GTPase superfamily, ARF/SAR type
TC18000990.hg.1	3.54	3.23	1.24	0.040201	0.975856		linc-ZNF516-3 chr18:-:74517408-74521757	TCONS_00026576-XLOC_012894	Rinn lincRNA	linc-ZNF516-3 chr18:-:74517408-74521757		chr18	74517409 - 74521757	-		NonCoding	74517409	74521757
TC19002028.hg.1	5.58	5.28	1.24	0.020532	0.975856		accn=AJ227906 class=mRNAlike lncRNA name=Human lncRNA ref=JounralRNA transcriptId=873 cpcScore=-1.0060700 cnci=-0.2550910	n338476	NONCODE	accn=AJ227906 class=mRNAlike lncRNA name=Human lncRNA ref=JounralRNA transcriptId=873 cpcScore=-1.0060700 cnci=-0.2550910		chr19	19614692 - 19615463	+		NonCoding	19614692	19615463
TC20000916.hg.1	3.81	3.49	1.24	0.008942	0.975856		ncrna:snoRNA chromosome:GRCh37:20:46764686:46764766:-1 gene:ENSG00000252227 gene_biotype:snoRNA transcript_biotype:snoRNA	ENST00000516418	ENSEMBL	ncrna:snoRNA chromosome:GRCh37:20:46764686:46764766:-1 gene:ENSG00000252227 gene_biotype:snoRNA transcript_biotype:snoRNA		chr20	46764686 - 46764766	-		Coding	46764686	46764766
TC20001640.hg.1	3.66	3.36	1.24	0.023177	0.975856		accn=NULL class=mRNAlike lncRNA name=vega lncRNA ref=GENCODE transcriptId=OTTHUMT00000080493 cpcScore=-1.0293000 cnci=-0.2801150	n324943	NONCODE	accn=NULL class=mRNAlike lncRNA name=vega lncRNA ref=GENCODE transcriptId=OTTHUMT00000080493 cpcScore=-1.0293000 cnci=-0.2801150		chr20	50908284 - 50912801	-		NonCoding	50908284	50912801
TC21000849.hg.1	3.45	3.14	1.24	0.000382	0.967068		linc-TMPRSS15-4 chr21:-:21629064-21631133	TCONS_00028879-XLOC_014018	Rinn lincRNA	linc-TMPRSS15-4 chr21:-:21629064-21631133		chr21	21629065 - 21631133	-		NonCoding	21629065	21631133
TC22000531.hg.1	4.08	3.77	1.24	0.004836	0.975856	P2RX6P	purinergic receptor P2X, ligand-gated ion channel, 6 pseudogene	NR_002829; ENST00000439119; uc002zuf.1	RefSeq; ENSEMBL; UCSC Genes	Homo sapiens purinergic receptor P2X, ligand-gated ion channel, 6 pseudogene (P2RX6P), non-coding RNA.; cdna:known chromosome:GRCh37:22:21389532:21399301:-1 gene:ENSG00000206145 gene_biotype:pseudogene transcript_biotype:processed_transcript		chr22	21389532 - 21399301	-	NR_002829; ENST00000439119	Coding	21389532	21399301	NR_002829; ENST00000439119	GO:0006811; GO:0035590	ion transport; purinergic nucleotide receptor signaling pathway	inferred from electronic annotation	NR_002829; ENST00000439119	GO:0016020	membrane	inferred from electronic annotation	NR_002829; ENST00000439119	GO:0001614; GO:0005216; GO:0005524	purinergic nucleotide receptor activity; ion channel activity; ATP binding	inferred from electronic annotation
TC22000749.hg.1	8.94	8.63	1.24	0.005044	0.975856		DQ595101,uc021wpb.1	uc021wpb.1	UCSC Genes			chr22	37758977 - 37759044	-		Coding	37758977	37759044
TCUn_gl000228000014.hg.1	4.15	3.84	1.24	0.026417	0.975856		DUX4,HQ266764,NM_033178,NR_038191,uc022bro.1	uc022bro.1	UCSC Genes			chrUn_gl000228	114024 - 124171	+		Coding	114024	124171
TC01002058.hg.1	5.13	4.83	1.23	0.022566	0.975856	OTTHUMG00000002855	NULL	ENST00000412666; ENST00000450983; OTTHUMT00000007987; OTTHUMT00000007988	ENSEMBL; Havana transcript	havana:lincRNA chromosome:GRCh37:1:453827:460465:-1 gene:ENSG00000236601 gene_biotype:lincRNA transcript_biotype:lincRNA; havana:lincRNA chromosome:GRCh37:1:453633:460480:-1 gene:ENSG00000236601 gene_biotype:lincRNA transcript_biotype:lincRNA; cdna:all chromosome:VEGA52:1:453827:460465:-1 Gene:OTTHUMG00000002855; cdna:all chromosome:VEGA52:1:453633:460480:-1 Gene:OTTHUMG00000002855		chr1	453633 - 460480	-	OTTHUMT00000007987; OTTHUMT00000007988	Coding	453633	460480
TC01003701.hg.1	3.82	3.52	1.23	0.018833	0.975856		ncrna:snoRNA chromosome:GRCh37:1:202166756:202166859:-1 gene:ENSG00000238571 gene_biotype:snoRNA transcript_biotype:snoRNA	ENST00000458934	ENSEMBL	ncrna:snoRNA chromosome:GRCh37:1:202166756:202166859:-1 gene:ENSG00000238571 gene_biotype:snoRNA transcript_biotype:snoRNA		chr1	202166756 - 202166859	-		Coding	202166756	202166859
TC01004906.hg.1	3.61	3.3	1.23	0.039902	0.975856		accn=NULL class=mRNAlike lncRNA name=vega lncRNA ref=GENCODE transcriptId=OTTHUMT00000097707 cpcScore=-1.0896700 cnci=-0.3728213	n326295	NONCODE	accn=NULL class=mRNAlike lncRNA name=vega lncRNA ref=GENCODE transcriptId=OTTHUMT00000097707 cpcScore=-1.0896700 cnci=-0.3728213		chr1	188716132 - 188730050	+		NonCoding	188716132	188730050
TC02002119.hg.1	4.28	3.98	1.23	0.00711	0.975856	LOC100506123	uncharacterized LOC100506123; NULL	ENST00000411738; ENST00000430893; ENST00000492960; uc002sxv.4; OTTHUMT00000328922; OTTHUMT00000328921; OTTHUMT00000328919; OTTHUMT00000328923	ENSEMBL; UCSC Genes; Havana transcript	havana:lincRNA chromosome:GRCh37:2:98081774:98089122:-1 gene:ENSG00000230606 gene_biotype:lincRNA transcript_biotype:lincRNA; havana:lincRNA chromosome:GRCh37:2:98088652:98089794:-1 gene:ENSG00000230606 gene_biotype:lincRNA transcript_biotype:lincRNA; havana:lincRNA chromosome:GRCh37:2:98081083:98091049:-1 gene:ENSG00000230606 gene_biotype:lincRNA transcript_biotype:lincRNA; cdna:all chromosome:V…		chr2	98081676 - 98091489	-	ENST00000411738; ENST00000430893; ENST00000492960; OTTHUMT00000328922; OTTHUMT00000328921; OTTHUMT00000328919; OTTHUMT00000328923	Coding	98081676	98091489
TC02003604.hg.1	3.72	3.42	1.23	0.047986	0.975856		accn=CR610499 class=mRNAlike lncRNA name=Human lncRNA ref=JounralRNA transcriptId=1394 cpcScore=-0.9030060 cnci=-0.3221170	n338966	NONCODE	accn=CR610499 class=mRNAlike lncRNA name=Human lncRNA ref=JounralRNA transcriptId=1394 cpcScore=-0.9030060 cnci=-0.3221170		chr2	136988323 - 136990815	+		NonCoding	136988323	136990815
TC04002834.hg.1	3.74	3.45	1.23	0.036049	0.975856		linc-MORF4-3 chr4:-:174615437-174619283|linc-MORF4-3 chr4:-:174615437-174620132	TCONS_00009167-XLOC_004167; TCONS_00008651-XLOC_004167	Rinn lincRNA	linc-MORF4-3 chr4:-:174615437-174619283; linc-MORF4-3 chr4:-:174615437-174620132		chr4	174615438 - 174620132	-		NonCoding	174615438	174620132
TC05000833.hg.1	5.35	5.05	1.23	0.007849	0.975856	SYNPO	synaptopodin; NULL	NM_001109974; NM_001166208; NM_001166209; NM_007286; ENST00000307662; ENST00000394243; ENST00000518872; ENST00000519664; ENST00000522122; uc003lso.4; uc003lsn.3; uc021yfu.1; uc003lsp.3; uc021yfv.1; BC142683; BC146665; OTTHUMT00000252370; OTTHUMT00000252371; OTTHUMT00000380639; OTTHUMT00000380640; OTTHUMT00000380638	RefSeq; ENSEMBL; UCSC Genes; GenBank; Havana transcript	Homo sapiens synaptopodin (SYNPO), transcript variant 2, mRNA.; Homo sapiens synaptopodin (SYNPO), transcript variant 3, mRNA.; Homo sapiens synaptopodin (SYNPO), transcript variant 4, mRNA.; Homo sapiens synaptopodin (SYNPO), transcript variant 1, mRNA.; cdna:known chromosome:GRCh37:5:150020220:150038782:1 gene:ENSG00000171992 gene_biotype:protein_coding transcript_biotype:protein_coding; cdna:k…		chr5	149980642 - 150038792	+	NM_001109974; NM_001166208; NM_001166209; NM_007286; ENST00000307662; ENST00000394243; ENST00000518872; ENST00000519664; ENST00000522122; BC142683; BC146665; OTTHUMT00000252370; OTTHUMT00000252371; OTTHUMT00000380639; OTTHUMT00000380640; OTTHUMT00000380638	Coding	149980642	150038792	NM_001109974; NM_001166208; NM_001166209; NM_007286; ENST00000307662; ENST00000394243; ENST00000518872; ENST00000519664; ENST00000522122; BC142683; BC146665; OTTHUMT00000252371; OTTHUMT00000380638	GO:0032233; GO:0051492	positive regulation of actin filament bundle assembly; regulation of stress fiber assembly	inferred from electronic annotation; inferred from sequence or structural similarity	NM_001109974; NM_001166208; NM_001166209; NM_007286; ENST00000307662; ENST00000394243; ENST00000518872; ENST00000519664; ENST00000522122; BC142683; BC146665; OTTHUMT00000252371; OTTHUMT00000380638	GO:0001725; GO:0005737; GO:0005886; GO:0005923; GO:0014069; GO:0015629; GO:0043197; GO:0043204; GO:0045211; GO:0005856; GO:0016020; GO:0030054; GO:0042995; GO:0045202	stress fiber; cytoplasm; plasma membrane; tight junction; postsynaptic density; actin cytoskeleton; dendritic spine; perikaryon; postsynaptic membrane; cytoskeleton; membrane; cell junction; cell projection; synapse	inferred from electronic annotation; inferred from direct assay; inferred from sequence or structural similarity; traceable author statement	NM_001109974; NM_001166208; NM_001166209; NM_007286; ENST00000307662; ENST00000394243; ENST00000518872; ENST00000519664; ENST00000522122; BC142683; BC146665; OTTHUMT00000252371; OTTHUMT00000380638	GO:0003779; GO:0005515	actin binding; protein binding	inferred from sequence or structural similarity; inferred from physical interaction; inferred from electronic annotation
TC05001330.hg.1	4.74	4.44	1.23	0.017817	0.975856	OTTHUMG00000162145	NULL	ENST00000503959; OTTHUMT00000367517	ENSEMBL; Havana transcript	cdna:putative chromosome:GRCh37:5:45266826:45268115:-1 gene:ENSG00000251117 gene_biotype:processed_transcript transcript_biotype:processed_transcript; cdna:all chromosome:VEGA52:5:45266826:45268115:-1 Gene:OTTHUMG00000162145		chr5	45266826 - 45268115	-	OTTHUMT00000367517	Coding	45266826	45268115
TC05002255.hg.1	5.14	4.84	1.23	0.019224	0.975856		accn=U10509 class=mRNAlike lncRNA name=Human lncRNA ref=JounralRNA transcriptId=2830 cpcScore=-1.3031400 cnci=-0.1924205	n340369	NONCODE	accn=U10509 class=mRNAlike lncRNA name=Human lncRNA ref=JounralRNA transcriptId=2830 cpcScore=-1.3031400 cnci=-0.1924205		chr5	10168895 - 10169118	+		NonCoding	10168895	10169118
TC06002643.hg.1	4.16	3.86	1.23	0.033372	0.975856		accn=NULL class=lncRNA name= ref=UCSCGeneNoncode transcriptId=uc010jqf.1 cpcScore=-1.1416300 cnci=-0.3665994	n386407	NONCODE	accn=NULL class=lncRNA name= ref=UCSCGeneNoncode transcriptId=uc010jqf.1 cpcScore=-1.1416300 cnci=-0.3665994		chr6	26096615 - 26097056	+		NonCoding	26096615	26097056
TC06002826.hg.1	5.44	5.15	1.23	0.041795	0.975856		accn=NULL class=mRNAlike lncRNA name=vega lncRNA ref=GENCODE transcriptId=OTTHUMT00000040878 cpcScore=-0.0284785 cnci=-0.2598177	n324502	NONCODE	accn=NULL class=mRNAlike lncRNA name=vega lncRNA ref=GENCODE transcriptId=OTTHUMT00000040878 cpcScore=-0.0284785 cnci=-0.2598177		chr6	50589707 - 50596776	+		NonCoding	50589707	50596776
TC06002894.hg.1	3.43	3.13	1.23	0.007015	0.975856		linc-TTK chr6:+:80581589-80584327	TCONS_00011331-XLOC_005362	Rinn lincRNA	linc-TTK chr6:+:80581589-80584327		chr6	80581590 - 80584327	+		NonCoding	80581590	80584327
TC07000830.hg.1	3.53	3.23	1.23	0.016352	0.975856	EXOC4	NULL	OTTHUMT00000339204	Havana transcript	cdna:all chromosome:VEGA52:7:133452850:133456240:1 Gene:OTTHUMG00000155259		chr7	133452850 - 133456240	+	OTTHUMT00000339204	Coding	133452850	133456240
TC08000576.hg.1	4.46	4.16	1.23	0.00848	0.975856		Homo sapiens cDNA clone MGC:88417 IMAGE:4594483, complete cds.	BC071775	GenBank	Homo sapiens cDNA clone MGC:88417 IMAGE:4594483, complete cds.		chr8	95700119 - 95701479	+		Coding	95700119	95701479
TC10002159.hg.1	4.17	3.86	1.23	0.019714	0.975856		accn=AY962468 class=mRNAlike lncRNA name=NULL ref=H-invitational v7.5 transcriptId=HIT000333391 cpcScore=-1.0220900 cnci=-0.5790584	n336930	NONCODE	accn=AY962468 class=mRNAlike lncRNA name=NULL ref=H-invitational v7.5 transcriptId=HIT000333391 cpcScore=-1.0220900 cnci=-0.5790584		chr10	80486249 - 80486547	+		NonCoding	80486249	80486547
TC12001872.hg.1	3.82	3.51	1.23	0.037094	0.975856		cdna:known chromosome:GRCh37:12:101432198:101432872:-1 gene:ENSG00000258007 gene_biotype:antisense transcript_biotype:antisense	ENST00000549036	ENSEMBL	cdna:known chromosome:GRCh37:12:101432198:101432872:-1 gene:ENSG00000258007 gene_biotype:antisense transcript_biotype:antisense		chr12	101432198 - 101432872	-		Coding	101432198	101432872
TC13000349.hg.1	3.53	3.24	1.23	0.014938	0.975856	DOCK9-AS1	DOCK9 antisense RNA 1; NULL	ENST00000439367; OTTHUMT00000045562	ENSEMBL; Havana transcript	cdna:known chromosome:GRCh37:13:99484338:99486883:1 gene:ENSG00000229918 gene_biotype:antisense transcript_biotype:antisense; cdna:all chromosome:VEGA52:13:99484338:99486883:1 Gene:OTTHUMG00000017256		chr13	99484338 - 99486883	+	ENST00000439367; OTTHUMT00000045562	Coding	99484338	99486883
TC14002216.hg.1	5.42	5.11	1.23	0.023333	0.975856	IGHJ1	immunoglobulin heavy joining 1; NULL	ENST00000390565; OTTHUMT00000326282	ENSEMBL; Havana transcript	cdna:known chromosome:GRCh37:14:106331617:106331668:-1 gene:ENSG00000211905 gene_biotype:IG_J_gene transcript_biotype:IG_J_gene; cdna:all chromosome:VEGA52:14:106331617:106331668:-1 Gene:OTTHUMG00000152460		chr14	106331617 - 106331668	-	ENST00000390565; OTTHUMT00000326282	Coding	106331617	106331668
TC15001106.hg.1	3.91	3.61	1.23	0.004771	0.975856		cdna:known chromosome:GRCh37:15:29262399:29269667:-1 gene:ENSG00000259277 gene_biotype:antisense transcript_biotype:antisense	ENST00000560531	ENSEMBL	cdna:known chromosome:GRCh37:15:29262399:29269667:-1 gene:ENSG00000259277 gene_biotype:antisense transcript_biotype:antisense		chr15	29262399 - 29269667	-		Coding	29262399	29269667
TC16000275.hg.1	4.72	4.42	1.23	0.018137	0.975856		DQ583840,uc002dnn.3	uc002dnn.3	UCSC Genes			chr16	25083320 - 25083397	+		Coding	25083320	25083397
TC16000470.hg.1	5.44	5.14	1.23	0.023126	0.975856	MT1DP	metallothionein 1D, pseudogene	NR_003658; NR_027781; ENST00000463480; uc010vhf.2; uc010cci.3	RefSeq; ENSEMBL; UCSC Genes	Homo sapiens metallothionein 1D, pseudogene (MT1DP), transcript variant 1, non-coding RNA.; Homo sapiens metallothionein 1D, pseudogene (MT1DP), transcript variant 2, non-coding RNA.; cdna:known chromosome:GRCh37:16:56677617:56678698:1 gene:ENSG00000205361 gene_biotype:pseudogene transcript_biotype:processed_transcript		chr16	56677599 - 56679152	+	NR_003658; NR_027781; ENST00000463480	Coding	56677599	56679152									NR_003658; NR_027781	GO:0046872	metal ion binding	inferred from electronic annotation
TC16001105.hg.1	4.19	3.89	1.23	0.031702	0.975856		ncrna:snoRNA chromosome:GRCh37:16:50386100:50386203:-1 gene:ENSG00000238544 gene_biotype:snoRNA transcript_biotype:snoRNA	ENST00000459559	ENSEMBL	ncrna:snoRNA chromosome:GRCh37:16:50386100:50386203:-1 gene:ENSG00000238544 gene_biotype:snoRNA transcript_biotype:snoRNA		chr16	50386100 - 50386203	-		Coding	50386100	50386203
TC17000062.hg.1	7.19	6.9	1.23	0.014232	0.975856	OTTHUMG00000132913	NULL	ENST00000413077; OTTHUMT00000256424	ENSEMBL; Havana transcript	cdna:known chromosome:GRCh37:17:5015227:5017672:1 gene:ENSG00000234327 gene_biotype:processed_transcript transcript_biotype:antisense; cdna:all chromosome:VEGA52:17:5015227:5017672:1 Gene:OTTHUMG00000132913		chr17	5015227 - 5017672	+	OTTHUMT00000256424	Coding	5015227	5017672
TC17000544.hg.1	12.05	11.74	1.23	0.045212	0.975856	RPL27	ribosomal protein L27	NM_000988; ENST00000253788; uc002icj.3; BC001700; BC002588; BC007273; BC098560	RefSeq; ENSEMBL; UCSC Genes; GenBank	Homo sapiens ribosomal protein L27 (RPL27), mRNA.; cdna:known chromosome:GRCh37:17:41150451:41154976:1 gene:ENSG00000131469 gene_biotype:protein_coding transcript_biotype:protein_coding; Homo sapiens ribosomal protein L27, mRNA (cDNA clone MGC:2930 IMAGE:3050183), complete cds.; Homo sapiens ribosomal protein L27, mRNA (cDNA clone MGC:1642 IMAGE:3161438), complete cds.; Homo sapiens ribosomal pro…		chr17	41150446 - 41154971	+	NM_000988; ENST00000253788; BC001700; BC002588; BC007273; BC098560	Coding	41150446	41154971	NM_000988; ENST00000253788; BC001700; BC002588; BC007273; BC098560	GO:0000184; GO:0006412; GO:0006413; GO:0006414; GO:0006415; GO:0006614; GO:0010467; GO:0016032; GO:0016070; GO:0016071; GO:0019058; GO:0019083; GO:0044267; GO:0006351; GO:0006355	nuclear-transcribed mRNA catabolic process, nonsense-mediated decay; translation; translational initiation; translational elongation; translational termination; SRP-dependent cotranslational protein targeting to membrane; gene expression; viral reproduction; RNA metabolic process; mRNA metabolic process; viral infectious cycle; viral transcription; cellular protein metabolic process; transcriptio…	traceable author statement; non-traceable author statement; inferred from electronic annotation	NM_000988; ENST00000253788; BC001700; BC002588; BC007273; BC098560	GO:0005829; GO:0005840; GO:0022625; GO:0030529; GO:0005622; GO:0005634	cytosol; ribosome; cytosolic large ribosomal subunit; ribonucleoprotein complex; intracellular; nucleus	traceable author statement; inferred from direct assay; inferred from electronic annotation; non-traceable author statement	NM_000988; ENST00000253788; BC001700; BC002588; BC007273; BC098560	GO:0003735; GO:0003676; GO:0003677; GO:0003700; GO:0046872	structural constituent of ribosome; nucleic acid binding; DNA binding; sequence-specific DNA binding transcription factor activity; metal ion binding	non-traceable author statement; traceable author statement; inferred from electronic annotation	NM_000988; ENST00000253788; BC001700; BC002588; BC007273; BC098560	GenMAPP	Ribosomal_Proteins	ENST00000253788	Pfam	IPR001141; IPR005824	Ribosomal protein L27e; KOW
TC21000926.hg.1	4.04	3.74	1.23	0.039829	0.975856		accn=BC004959 class=mRNAlike lncRNA name=Human lncRNA ref=JounralRNA transcriptId=1904 cpcScore=-1.1582600 cnci=-0.3445845	n339466	NONCODE	accn=BC004959 class=mRNAlike lncRNA name=Human lncRNA ref=JounralRNA transcriptId=1904 cpcScore=-1.1582600 cnci=-0.3445845		chr21	34162984 - 34163477	-		NonCoding	34162984	34163477
TC22000554.hg.1	3.28	2.98	1.23	0.022794	0.975856		DQ597441,uc011aiv.1	uc011aiv.1	UCSC Genes			chr22	22984880 - 22984909	-		Coding	22984880	22984909
TC01003970.hg.1	6.33	6.05	1.22	0.013794	0.975856	OTTHUMG00000039487	NULL	ENST00000416221; ENST00000425412; ENST00000440665; ENST00000450783; ENST00000454631; OTTHUMT00000095271; OTTHUMT00000095272; OTTHUMT00000095273; OTTHUMT00000095274; OTTHUMT00000095275	ENSEMBL; Havana transcript	cdna:known chromosome:GRCh37:1:231658134:231664302:-1 gene:ENSG00000233461 gene_biotype:antisense transcript_biotype:antisense; cdna:known chromosome:GRCh37:1:231662852:231664247:-1 gene:ENSG00000233461 gene_biotype:antisense transcript_biotype:antisense; cdna:known chromosome:GRCh37:1:231658207:231664001:-1 gene:ENSG00000233461 gene_biotype:antisense transcript_biotype:antisense; cdna:known chro…		chr1	231658134 - 231664302	-	OTTHUMT00000095271; OTTHUMT00000095272; OTTHUMT00000095273; OTTHUMT00000095274; OTTHUMT00000095275	Coding	231658134	231664302
TC02000652.hg.1	4.11	3.83	1.22	0.033696	0.975856	PLGLA	plasminogen-like A (pseudogene)	NR_003506; ENST00000484422; uc002tdp.3	RefSeq; ENSEMBL; UCSC Genes	Homo sapiens plasminogen-like A (pseudogene) (PLGLA), non-coding RNA.; cdna:known chromosome:GRCh37:2:107002769:107007851:1 gene:ENSG00000240935 gene_biotype:pseudogene transcript_biotype:processed_transcript		chr2	107002769 - 107007851	+	NR_003506; ENST00000484422	Coding	107002769	107007851					NR_003506; ENST00000484422	GO:0005576	extracellular region	inferred from electronic annotation
TC03000391.hg.1	3.75	3.46	1.22	0.025385	0.975856	SNTN	sentan, cilia apical structure protein; NULL	NM_001080537; ENST00000343837; ENST00000496807; uc003dlr.3; OTTHUMT00000352094; OTTHUMT00000352093; OTTHUMT00000352095	RefSeq; ENSEMBL; UCSC Genes; Havana transcript	Homo sapiens sentan, cilia apical structure protein (SNTN), mRNA.; cdna:known chromosome:GRCh37:3:63638344:63650397:1 gene:ENSG00000188817 gene_biotype:protein_coding transcript_biotype:protein_coding; cdna:putative chromosome:GRCh37:3:63638374:63664696:1 gene:ENSG00000188817 gene_biotype:protein_coding transcript_biotype:protein_coding; cdna:all chromosome:VEGA52:3:63638344:63650397:1 Gene:OTTHU…		chr3	63638344 - 63664696	+	NM_001080537; ENST00000343837; ENST00000496807; OTTHUMT00000352094; OTTHUMT00000352093; OTTHUMT00000352095	Coding	63638344	63664696					NM_001080537; ENST00000343837; ENST00000496807; OTTHUMT00000352094	GO:0005929; GO:0042995	cilium; cell projection	inferred from electronic annotation	NM_001080537; ENST00000343837; ENST00000496807; OTTHUMT00000352094; OTTHUMT00000352095	GO:0005509	calcium ion binding	inferred from electronic annotation
TC03000971.hg.1	3.28	3	1.22	0.038919	0.975856		ncrna:misc_RNA chromosome:GRCh37:3:181686247:181686469:1 gene:ENSG00000252257 gene_biotype:misc_RNA transcript_biotype:misc_RNA	ENST00000516448; uc021xia.1	ENSEMBL; UCSC Genes	ncrna:misc_RNA chromosome:GRCh37:3:181686247:181686469:1 gene:ENSG00000252257 gene_biotype:misc_RNA transcript_biotype:misc_RNA		chr3	181686247 - 181686469	+		Coding	181686247	181686469
TC05000978.hg.1	4.02	3.74	1.22	0.024655	0.975856	OTTHUMG00000163132	NULL	ENST00000507398; OTTHUMT00000371785	ENSEMBL; Havana transcript	havana:lincRNA chromosome:GRCh37:5:174413298:174414053:1 gene:ENSG00000249403 gene_biotype:lincRNA transcript_biotype:lincRNA; cdna:all chromosome:VEGA52:5:174413298:174414053:1 Gene:OTTHUMG00000163132		chr5	174413298 - 174414053	+	OTTHUMT00000371785	Coding	174413298	174414053
TC05001338.hg.1	4.09	3.8	1.22	0.01075	0.975856		ncrna:snRNA chromosome:GRCh37:5:50463375:50463481:-1 gene:ENSG00000206606 gene_biotype:snRNA transcript_biotype:snRNA	ENST00000383879; uc021xyi.1	ENSEMBL; UCSC Genes	ncrna:snRNA chromosome:GRCh37:5:50463375:50463481:-1 gene:ENSG00000206606 gene_biotype:snRNA transcript_biotype:snRNA		chr5	50463375 - 50463481	-		Coding	50463375	50463481
TC06003529.hg.1	4.37	4.09	1.22	0.023729	0.975856		accn=BC029534 class=mRNAlike lncRNA name=Human lncRNA ref=JounralRNA transcriptId=3346 cpcScore=-1.1786700 cnci=-0.2989715	n340881	NONCODE	accn=BC029534 class=mRNAlike lncRNA name=Human lncRNA ref=JounralRNA transcriptId=3346 cpcScore=-1.1786700 cnci=-0.2989715		chr6	25245139 - 25261635	-		NonCoding	25245139	25261635
TC07000225.hg.1	3.79	3.5	1.22	0.001699	0.967068	LOC401324	uncharacterized LOC401324	NR_038864; uc022abs.1	RefSeq; UCSC Genes	Homo sapiens uncharacterized LOC401324 (LOC401324), non-coding RNA.		chr7	35353466 - 35416086	+	NR_038864	Coding	35353466	35416086
TC07002516.hg.1	5.18	4.89	1.22	0.032419	0.975856		accn=NULL class=lincRNA name=Human lincRNA ref=Scripture Reconstruction LincRNAs By Luo transcriptId=linc_luo_2003 cpcScore=-1.3121600 cnci=-0.2473648|linc-PIK3CG-1 chr7:+:106415521-106421388|linc-PIK3CG-1 chr7:+:106416357-106418372|linc-PIK3CG-1 chr7:+:106416409-106421611	n346453; TCONS_00013055-XLOC_006200; TCONS_00014191-XLOC_006200; TCONS_00013558-XLOC_006200	NONCODE; Rinn lincRNA	accn=NULL class=lincRNA name=Human lincRNA ref=Scripture Reconstruction LincRNAs By Luo transcriptId=linc_luo_2003 cpcScore=-1.3121600 cnci=-0.2473648; linc-PIK3CG-1 chr7:+:106415521-106421388; linc-PIK3CG-1 chr7:+:106416357-106418372; linc-PIK3CG-1 chr7:+:106416409-106421611		chr7	106415488 - 106421611	+		NonCoding	106415488	106421611
TC08002165.hg.1	6.1	5.82	1.22	0.025594	0.975856		linc-ZNF16 chr8:-:19133-20808	TCONS_00014550-XLOC_006964	Rinn lincRNA	linc-ZNF16 chr8:-:19133-20808		chr8	19134 - 20808	-		NonCoding	19134	20808
TC09001451.hg.1	4.32	4.04	1.22	0.038822	0.975856	RNA5SP293	RNA, 5S ribosomal pseudogene 293	ENST00000410527; uc022bll.1	ENSEMBL; UCSC Genes	ncrna:rRNA chromosome:GRCh37:9:110681147:110681259:-1 gene:ENSG00000222459 gene_biotype:rRNA transcript_biotype:rRNA		chr9	110681147 - 110681259	-	ENST00000410527	Coding	110681147	110681259
TC0X002070.hg.1	4.32	4.03	1.22	0.035445	0.975856		accn=NULL class=mRNAlike lncRNA name=vega lncRNA ref=GENCODE transcriptId=OTTHUMT00000056584 cpcScore=-1.0824000 cnci=-0.2099116	n323871	NONCODE	accn=NULL class=mRNAlike lncRNA name=vega lncRNA ref=GENCODE transcriptId=OTTHUMT00000056584 cpcScore=-1.0824000 cnci=-0.2099116		chrX	51261682 - 51270597	-		NonCoding	51261682	51270597
TC0X002105.hg.1	3.73	3.45	1.22	0.045057	0.975856		accn=NULL class=mRNAlike lncRNA name=vega lncRNA ref=GENCODE transcriptId=OTTHUMT00000057132 cpcScore=-1.1078100 cnci=-0.2492703	n323861	NONCODE	accn=NULL class=mRNAlike lncRNA name=vega lncRNA ref=GENCODE transcriptId=OTTHUMT00000057132 cpcScore=-1.1078100 cnci=-0.2492703		chrX	70320134 - 70334750	-		NonCoding	70320134	70334750
TC10000056.hg.1	8.23	7.94	1.22	0.033047	0.975856		[retired] havana:sense_intronic chromosome:GRCh37:10:6221120:6222152:1 gene:ENSG00000224502 gene_biotype:sense_intronic transcript_biotype:sense_intronic|[retired] cdna:all chromosome:VEGA50:10:6221120:6222152:1 Gene:OTTHUMG00000017617	ENST00000438246; OTTHUMT00000046632	ENSEMBL; Havana transcript	[retired] havana:sense_intronic chromosome:GRCh37:10:6221120:6222152:1 gene:ENSG00000224502 gene_biotype:sense_intronic transcript_biotype:sense_intronic; [retired] cdna:all chromosome:VEGA50:10:6221120:6222152:1 Gene:OTTHUMG00000017617		chr10	6221120 - 6222152	+		Coding	6221120	6222152
TC10000666.hg.1	3.63	3.34	1.22	0.016933	0.975856		ncrna:miRNA chromosome:GRCh37:10:95368343:95368456:1 gene:ENSG00000221352 gene_biotype:miRNA transcript_biotype:miRNA	ENST00000408425	ENSEMBL	ncrna:miRNA chromosome:GRCh37:10:95368343:95368456:1 gene:ENSG00000221352 gene_biotype:miRNA transcript_biotype:miRNA		chr10	95368343 - 95368456	+		Coding	95368343	95368456
TC11000677.hg.1	3.6	3.31	1.22	0.03264	0.975856	C11orf86	chromosome 11 open reading frame 86; NULL	NM_001136485; ENST00000308963; uc010rpm.2; OTTHUMT00000332022	RefSeq; ENSEMBL; UCSC Genes; Havana transcript	Homo sapiens chromosome 11 open reading frame 86 (C11orf86), mRNA.; cdna:known chromosome:GRCh37:11:66742748:66744475:1 gene:ENSG00000173237 gene_biotype:protein_coding transcript_biotype:protein_coding; cdna:all chromosome:VEGA52:11:66742748:66744475:1 Gene:OTTHUMG00000153671		chr11	66742748 - 66744479	+	NM_001136485; ENST00000308963; OTTHUMT00000332022	Coding	66742748	66744479
TC11002739.hg.1	4.92	4.63	1.22	0.042714	0.975856		accn=NULL class=lincRNA name=Human lincRNA ref=Scripture Reconstruction LincRNAs By Luo transcriptId=linc_luo_1317 cpcScore=-1.3186900 cnci=-0.2055358|accn=X15675 class=mRNAlike lncRNA name=Human lncRNA ref=JounralRNA transcriptId=3519 cpcScore=-0.2271480 cnci=-0.1865978|accn=NULL class=lncRNA name= ref=UCSCGeneNoncode transcriptId=uc010rpx.1 cpcScore=-1.1707400 cnci=-0.2001781	n345768; n341053; n386685	NONCODE	accn=NULL class=lincRNA name=Human lincRNA ref=Scripture Reconstruction LincRNAs By Luo transcriptId=linc_luo_1317 cpcScore=-1.3186900 cnci=-0.2055358; accn=X15675 class=mRNAlike lncRNA name=Human lncRNA ref=JounralRNA transcriptId=3519 cpcScore=-0.2271480 cnci=-0.1865978; accn=NULL class=lncRNA name= ref=UCSCGeneNoncode transcriptId=uc010rpx.1 cpcScore=-1.1707400 cnci=-0.2001781		chr11	67386648 - 67394864	+		NonCoding	67386648	67394864
TC12000755.hg.1	4.07	3.78	1.22	0.02664	0.975856	MIR135A2	microRNA 135a-2	NR_029678; ENST00000384854; uc001tfb.3	RefSeq; ENSEMBL; UCSC Genes	Homo sapiens microRNA 135a-2 (MIR135A2), microRNA.; ncrna:miRNA chromosome:GRCh37:12:97957590:97957689:1 gene:ENSG00000207586 gene_biotype:miRNA transcript_biotype:miRNA		chr12	97957590 - 97957689	+	NR_029678; ENST00000384854	Coding	97957590	97957689
TC13000322.hg.1	4.49	4.21	1.22	0.001203	0.967068	MIR20A	microRNA 20a; microRNA 19b-1; microRNA 19a; microRNA 17; microRNA 92a-1; miR-17-92 cluster host gene (non-protein coding); microRNA 18a; microRNA 18b; NULL	NR_029492; NR_029490; NR_029489; NR_029487; ENST00000446268; NR_027349; NR_027350; NR_029488; ENST00000362279; ENST00000362310; ENST00000384829; ENST00000384878; ENST00000385012; ENST00000385233; ENST00000400282; ENST00000413621; ENST00000417320; ENST00000431173; ENST00000454574; uc001vlq.1; uc010tie.1; uc021rlf.1; BC109082; NR_029508; OTTHUMT00000045448	RefSeq; ENSEMBL; UCSC Genes; GenBank; Havana transcript	Homo sapiens microRNA 20a (MIR20A), microRNA.; Homo sapiens microRNA 19b-1 (MIR19B1), microRNA.; Homo sapiens microRNA 19a (MIR19A), microRNA.; Homo sapiens microRNA 17 (MIR17), microRNA.; [retired] havana:non_coding chromosome:GRCh37:13:92003568:92003645:1 gene:ENSG00000243108 gene_biotype:non_coding transcript_biotype:non_coding; Homo sapiens miR-17-92 cluster host gene (non-protein coding) (MI…		chr13	92000074 - 92006833	+	NR_029492; NR_029490; NR_029489; NR_029487; ENST00000446268; NR_027349; NR_027350; NR_029488; ENST00000362279; ENST00000362310; ENST00000384829; ENST00000384878; ENST00000385012; ENST00000385233; ENST00000400282; ENST00000454574; BC109082; NR_029508; OTTHUMT00000045448	Coding	92000074	92006833					NR_027349; NR_027350; ENST00000400282; BC109082	GO:0016020; GO:0016021	membrane; integral to membrane	inferred from electronic annotation
TC13000844.hg.1	3.88	3.59	1.22	0.000125	0.967068	LINC00411	long intergenic non-protein coding RNA 411; NULL	ENST00000436722; OTTHUMT00000045661	ENSEMBL; Havana transcript	havana:lincRNA chromosome:GRCh37:13:101593116:101596618:-1 gene:ENSG00000229599 gene_biotype:lincRNA transcript_biotype:lincRNA; cdna:all chromosome:VEGA52:13:101593116:101596618:-1 Gene:OTTHUMG00000017293		chr13	101593116 - 101596618	-	ENST00000436722; OTTHUMT00000045661	Coding	101593116	101596618
TC13001075.hg.1	4.88	4.6	1.22	0.03694	0.975856		accn=AK023477 class=mRNAlike lncRNA name=Human lncRNA ref=JounralRNA transcriptId=1127 cpcScore=-0.8872910 cnci=-0.2996496	n338707	NONCODE	accn=AK023477 class=mRNAlike lncRNA name=Human lncRNA ref=JounralRNA transcriptId=1127 cpcScore=-0.8872910 cnci=-0.2996496		chr13	47151543 - 47153768	+		NonCoding	47151543	47153768
TC15000496.hg.1	3.3	3.01	1.22	0.027546	0.975856		DQ576562,uc002aij.3	uc002aij.3	UCSC Genes			chr15	62533393 - 62533492	+		Coding	62533393	62533492
TC16001369.hg.1	4.89	4.6	1.22	0.022582	0.975856		linc-HBM chr16:+:213180-215176	TCONS_l2_00009549-XLOC_l2_005089	Broad TUCP	linc-HBM chr16:+:213180-215176		chr16	213181 - 215176	+		NonCoding	213181	215176
TC17000257.hg.1	6.27	5.99	1.22	0.0146	0.975856		AK310665,uc010cqz.3	uc010cqz.3	UCSC Genes			chr17	20328042 - 20334521	+		Coding	20328042	20334521
TC17000467.hg.1	3.27	2.98	1.22	0.005834	0.975856	MIR4727	microRNA 4727	NR_039880; uc021twk.1	RefSeq; UCSC Genes	Homo sapiens microRNA 4727 (MIR4727), microRNA.		chr17	36982091 - 36982145	+	NR_039880	Coding	36982091	36982145
TC18000266.hg.1	9.85	9.56	1.22	0.001252	0.967068	HSBP1L1	heat shock factor binding protein 1-like 1	NM_001136180; ENST00000451882; uc002lno.4; BC157848	RefSeq; ENSEMBL; UCSC Genes; GenBank	Homo sapiens heat shock factor binding protein 1-like 1 (HSBP1L1), mRNA.; cdna:known chromosome:GRCh37:18:77724561:77730822:1 gene:ENSG00000226742 gene_biotype:protein_coding transcript_biotype:protein_coding; Homo sapiens heat shock factor binding protein 1-like, mRNA (cDNA clone MGC:189743 IMAGE:9057067), complete cds.		chr18	77724582 - 77730822	+	NM_001136180; ENST00000451882; BC157848	Coding	77724582	77730822																ENST00000451882	Pfam	IPR009643	Heat shock factor binding 1
TC19000002.hg.1	3.66	3.37	1.22	0.023296	0.975856	OR4F17	olfactory receptor, family 4, subfamily F, member 17	NM_001005240; ENST00000318050; ENST00000442916; uc002loc.1; uc002lob.1; BC136848	RefSeq; ENSEMBL; UCSC Genes; GenBank	Homo sapiens olfactory receptor, family 4, subfamily F, member 17 (OR4F17), mRNA.; cdna:known chromosome:GRCh37:19:110679:111596:1 gene:ENSG00000176695 gene_biotype:protein_coding transcript_biotype:protein_coding; [retired] cdna:known chromosome:GRCh37:19:107466:111417:1 gene:ENSG00000176695 gene_biotype:protein_coding transcript_biotype:protein_coding; Homo sapiens olfactory receptor, family 4,…		chr19	107146 - 111696	+	NM_001005240; ENST00000318050; ENST00000442916; BC136848	Coding	107146	111696	NM_001005240; ENST00000318050; ENST00000442916; BC136848	GO:0007165; GO:0007186; GO:0007608; GO:0050896; GO:0050911	signal transduction; G-protein coupled receptor signaling pathway; sensory perception of smell; response to stimulus; detection of chemical stimulus involved in sensory perception of smell	inferred from electronic annotation	NM_001005240; ENST00000318050; ENST00000442916; BC136848	GO:0005886; GO:0016021; GO:0016020	plasma membrane; integral to membrane; membrane	traceable author statement; inferred from electronic annotation	NM_001005240; ENST00000318050; ENST00000442916; BC136848	GO:0004930; GO:0004984; GO:0004871; GO:0004872	G-protein coupled receptor activity; olfactory receptor activity; signal transducer activity; receptor activity	inferred from electronic annotation				ENST00000318050; ENST00000442916	Pfam	IPR000276; IPR019424	G protein-coupled receptor, rhodopsin-like; 7TM GPCR, olfactory receptor/chemoreceptor Srsx; GPCR, rhodopsin-like, 7TM
TC19000594.hg.1	3.61	3.31	1.22	0.026288	0.975856		cdna:known chromosome:GRCh37:19:42746927:42749125:1 gene:ENSG00000204957 gene_biotype:protein_coding transcript_biotype:protein_coding	ENST00000378108	ENSEMBL	cdna:known chromosome:GRCh37:19:42746927:42749125:1 gene:ENSG00000204957 gene_biotype:protein_coding transcript_biotype:protein_coding		chr19	42746927 - 42749125	+		Coding	42746927	42749125
TC19002326.hg.1	3.56	3.27	1.22	0.000365	0.967068		linc-ZNF699 chr19:-:9498046-9517851	TCONS_00027174-XLOC_013216	Rinn lincRNA	linc-ZNF699 chr19:-:9498046-9517851		chr19	9498047 - 9517851	-		NonCoding	9498047	9517851
TC20001477.hg.1	3.65	3.37	1.22	0.041717	0.975856		linc-NKX2-2-4 chr20:-:22433899-22447980	TCONS_00028330-XLOC_013681	Rinn lincRNA	linc-NKX2-2-4 chr20:-:22433899-22447980		chr20	22433900 - 22447980	-		NonCoding	22433900	22447980
TC22000732.hg.1	3.17	2.88	1.22	0.024886	0.975856		DQ595731,uc003arj.2	uc003arj.2	UCSC Genes			chr22	37754524 - 37754581	-		Coding	37754524	37754581
TC01000342.hg.1	4.05	3.78	1.21	0.04364	0.975856	CD52	CD52 molecule; NULL	NM_001803; ENST00000374213; ENST00000492808; uc001bmc.3; uc009vsg.1; BC000644; OTTHUMT00000009704; OTTHUMT00000009706; OTTHUMT00000009705	RefSeq; ENSEMBL; UCSC Genes; GenBank; Havana transcript	Homo sapiens CD52 molecule (CD52), mRNA.; cdna:known chromosome:GRCh37:1:26644448:26647014:1 gene:ENSG00000169442 gene_biotype:protein_coding transcript_biotype:protein_coding; cdna:known chromosome:GRCh37:1:26644449:26645485:1 gene:ENSG00000169442 gene_biotype:protein_coding transcript_biotype:processed_transcript; Homo sapiens CD52 molecule, mRNA (cDNA clone MGC:1783 IMAGE:3345325), complete cd…		chr1	26644411 - 26647014	+	NM_001803; ENST00000374213; ENST00000492808; BC000644; OTTHUMT00000009704; OTTHUMT00000009706; OTTHUMT00000009705	Coding	26644411	26647014	NM_001803; ENST00000374213; ENST00000492808; BC000644; OTTHUMT00000009704	GO:0007204; GO:0045730	elevation of cytosolic calcium ion concentration; respiratory burst	inferred from direct assay; non-traceable author statement	NM_001803; ENST00000374213; ENST00000492808; BC000644; OTTHUMT00000009704	GO:0005887; GO:0016020; GO:0031225; GO:0005886	integral to plasma membrane; membrane; anchored to membrane; plasma membrane	traceable author statement; inferred from electronic annotation
TC01004343.hg.1	6.55	6.27	1.21	0.007319	0.975856		accn=NR_040733 class=lncRNA name= ref=RefGeneNoncode transcriptId=NR_040733 cpcScore=2.6384200 cnci=-0.2553616	n411697	NONCODE	accn=NR_040733 class=lncRNA name= ref=RefGeneNoncode transcriptId=NR_040733 cpcScore=2.6384200 cnci=-0.2553616		chr1	43232916 - 43241413	+		NonCoding	43232916	43241413
TC02002971.hg.1	4.18	3.91	1.21	0.00193	0.967068		accn=NULL class=mRNAlike lncRNA name=vega lncRNA ref=GENCODE transcriptId=OTTHUMT00000322349 cpcScore=-1.0071800 cnci=-0.2713561|accn=NULL class=mRNAlike lncRNA name=vega lncRNA ref=GENCODE transcriptId=OTTHUMT00000322348 cpcScore=-1.0751200 cnci=-0.3429699	n325504; n325503	NONCODE	accn=NULL class=mRNAlike lncRNA name=vega lncRNA ref=GENCODE transcriptId=OTTHUMT00000322349 cpcScore=-1.0071800 cnci=-0.2713561; accn=NULL class=mRNAlike lncRNA name=vega lncRNA ref=GENCODE transcriptId=OTTHUMT00000322348 cpcScore=-1.0751200 cnci=-0.3429699		chr2	411057 - 412303	+		NonCoding	411057	412303
TC02004253.hg.1	4.58	4.3	1.21	0.005281	0.975856		linc-FANCL-1 chr2:-:60566748-60567614	TCONS_00004264-XLOC_002105	Rinn lincRNA	linc-FANCL-1 chr2:-:60566748-60567614		chr2	60566749 - 60567614	-		NonCoding	60566749	60567614
TC02004561.hg.1	6.61	6.33	1.21	0.003866	0.975856		accn=NR_027823 class=lncRNA name= ref=RefGeneNoncode transcriptId=NR_027823 cpcScore=3.3770900 cnci=-0.1138954	n408043	NONCODE	accn=NR_027823 class=lncRNA name= ref=RefGeneNoncode transcriptId=NR_027823 cpcScore=3.3770900 cnci=-0.1138954		chr2	128395996 - 128405753	-		NonCoding	128395996	128405753
TC03003262.hg.1	4.02	3.74	1.21	0.047169	0.975856		linc-BCL6-4 chr3:-:187719487-187721194	TCONS_00005913-XLOC_003367	Rinn lincRNA	linc-BCL6-4 chr3:-:187719487-187721194		chr3	187719488 - 187721194	-		NonCoding	187719488	187721194
TC04002609.hg.1	4.3	4.02	1.21	0.013239	0.975856		linc-GK2 chr4:-:80508538-80521036	TCONS_l2_00021187-XLOC_l2_011170	Broad TUCP	linc-GK2 chr4:-:80508538-80521036		chr4	80508539 - 80521036	-		NonCoding	80508539	80521036
TC05000455.hg.1	4.29	4.02	1.21	0.008639	0.975856	OTTHUMG00000162795	NULL	ENST00000503710; OTTHUMT00000370411	ENSEMBL; Havana transcript	cdna:known chromosome:GRCh37:5:94314855:94316597:1 gene:ENSG00000249545 gene_biotype:antisense transcript_biotype:antisense; cdna:all chromosome:VEGA52:5:94314855:94316597:1 Gene:OTTHUMG00000162795		chr5	94314855 - 94316597	+	OTTHUMT00000370411	Coding	94314855	94316597
TC05000665.hg.1	9.94	9.66	1.21	0.040526	0.975856	SEC24A	SEC24 family, member A (S. cerevisiae); NULL	NM_001252231; NM_021982; BC019341; ENST00000398844; uc021ydr.1; uc003kzs.3; uc011cxu.2; ENST00000322887; OTTHUMT00000371564; OTTHUMT00000371563; OTTHUMT00000371565	RefSeq; GenBank; CSIRO; UCSC Genes; ENSEMBL; Havana transcript	Homo sapiens SEC24 family, member A (S. cerevisiae) (SEC24A), transcript variant 2, mRNA.; Homo sapiens SEC24 family, member A (S. cerevisiae) (SEC24A), transcript variant 1, mRNA.; Homo sapiens SEC24 family, member A (S. cerevisiae), mRNA (cDNA clone MGC:12985 IMAGE:3355949), complete cds.; [mRNA] locus=scaffold2544:475112:521804:+ gene:ENSG00000113615; cdna:putative chromosome:GRCh37:5:13398451…		chr5	133984475 - 134063601	+	NM_001252231; NM_021982; BC019341; ENST00000398844; ENST00000322887; OTTHUMT00000371564; OTTHUMT00000371563; OTTHUMT00000371565	Coding	133984475	134063601	NM_001252231; NM_021982; BC019341; ENST00000398844; ENST00000322887; OTTHUMT00000371563; OTTHUMT00000371565	GO:0002474; GO:0006886; GO:0006888; GO:0016044; GO:0018279; GO:0019886; GO:0043687; GO:0044267; GO:0044281; GO:0048208; GO:0006810; GO:0015031; GO:0016192	antigen processing and presentation of peptide antigen via MHC class I; intracellular protein transport; ER to Golgi vesicle-mediated transport; cellular membrane organization; protein N-linked glycosylation via asparagine; antigen processing and presentation of exogenous peptide antigen via MHC class II; post-translational protein modification; cellular protein metabolic process; small molecule …	traceable author statement; inferred from electronic annotation; non-traceable author statement	NM_001252231; NM_021982; BC019341; ENST00000398844; ENST00000322887; OTTHUMT00000371563; OTTHUMT00000371565	GO:0000139; GO:0005789; GO:0005829; GO:0012507; GO:0030127; GO:0048471; GO:0005737; GO:0005783; GO:0005794; GO:0016020	Golgi membrane; endoplasmic reticulum membrane; cytosol; ER to Golgi transport vesicle membrane; COPII vesicle coat; perinuclear region of cytoplasm; cytoplasm; endoplasmic reticulum; Golgi apparatus; membrane	inferred from electronic annotation; traceable author statement; non-traceable author statement	NM_001252231; NM_021982; BC019341; ENST00000398844; ENST00000322887; OTTHUMT00000371563; OTTHUMT00000371565	GO:0003674; GO:0008270	molecular_function; zinc ion binding	no biological data available; inferred from electronic annotation				ENST00000398844; ENST00000322887	Pfam	IPR006895; IPR006896; IPR006900; IPR007123; IPR012990	Zinc finger, Sec23/Sec24-type; Sec23/Sec24, trunk domain; Sec23/Sec24, helical domain; Gelsolin domain; Sec23/Sec24 beta-sandwich
TC05002163.hg.1	6.27	5.99	1.21	0.030226	0.975856	OTTHUMG00000162378	NULL	ENST00000503314; OTTHUMT00000368667	ENSEMBL; Havana transcript	cdna:known chromosome:GRCh37:5:180632361:180633120:-1 gene:ENSG00000248514 gene_biotype:antisense transcript_biotype:antisense; cdna:all chromosome:VEGA52:5:180632361:180633120:-1 Gene:OTTHUMG00000162378		chr5	180632361 - 180633120	-	OTTHUMT00000368667	Coding	180632361	180633120
TC05002866.hg.1	3.79	3.52	1.21	0.034777	0.975856		accn=AF009289 class=mRNAlike lncRNA name=Human lncRNA ref=JounralRNA transcriptId=2814 cpcScore=-1.1738300 cnci=-0.3824486	n340353	NONCODE	accn=AF009289 class=mRNAlike lncRNA name=Human lncRNA ref=JounralRNA transcriptId=2814 cpcScore=-1.1738300 cnci=-0.3824486		chr5	9285164 - 9285428	-		NonCoding	9285164	9285428
TC06000235.hg.1	4.34	4.07	1.21	0.035904	0.975856		uc021ypo.1	uc021ypo.1	UCSC Genes			chr6	27251864 - 27251937	+		Coding	27251864	27251937
TC06000371.hg.1	3.91	3.63	1.21	0.029361	0.975856	TNF	tumor necrosis factor; NULL	NM_000594; ENST00000449264; uc003nui.3; uc003nuj.3; BC028148; OTTHUMT00000076390	RefSeq; ENSEMBL; UCSC Genes; GenBank; Havana transcript	Homo sapiens tumor necrosis factor (TNF), mRNA.; cdna:known chromosome:GRCh37:6:31543344:31546113:1 gene:ENSG00000232810 gene_biotype:protein_coding transcript_biotype:protein_coding; Homo sapiens tumor necrosis factor (TNF superfamily, member 2), mRNA (cDNA clone MGC:39905 IMAGE:5217636), complete cds.; cdna:all chromosome:VEGA52:6:31543344:31546113:1 Gene:OTTHUMG00000031194		chr6	31543344 - 31546113	+	NM_000594; ENST00000449264; BC028148; OTTHUMT00000076390	Coding	31543344	31546113					NM_000594; ENST00000449264; BC028148; OTTHUMT00000076390	GO:0001891; GO:0005615; GO:0005886; GO:0005887; GO:0009897; GO:0009986; GO:0045121; GO:0055037; GO:0005576; GO:0005622; GO:0016020; GO:0016021	phagocytic cup; extracellular space; plasma membrane; integral to plasma membrane; external side of plasma membrane; cell surface; membrane raft; recycling endosome; extracellular region; intracellular; membrane; integral to membrane	inferred from sequence or structural similarity; inferred from direct assay; traceable author statement; inferred from electronic annotation	NM_000594; ENST00000449264; BC028148; OTTHUMT00000076390	GO:0002020; GO:0005125; GO:0005164; GO:0005515; GO:0042802; GO:0044212	protease binding; cytokine activity; tumor necrosis factor receptor binding; protein binding; identical protein binding; transcription regulatory region DNA binding	inferred from physical interaction; inferred from direct assay; inferred from electronic annotation	NM_000594; ENST00000449264; BC028148	GenMAPP	Apoptosis; Apoptosis_GenMAPP; Apoptosis_KEGG; TGF_Beta_Signaling_Pathway; Matrix_Metalloproteinases	ENST00000449264	Pfam	IPR006052	Tumour necrosis factor
TC06000480.hg.1	3.6	3.32	1.21	0.03067	0.975856		DQ600333,uc003ohy.3	uc003ohy.3	UCSC Genes			chr6	33874159 - 33874217	+		Coding	33874159	33874217
TC08001318.hg.1	3.54	3.27	1.21	0.045988	0.975856	OTTHUMG00000164488	NULL	ENST00000517848; OTTHUMT00000378973	ENSEMBL; Havana transcript	havana:lincRNA chromosome:GRCh37:8:72691840:72705110:-1 gene:ENSG00000253287 gene_biotype:lincRNA transcript_biotype:lincRNA; cdna:all chromosome:VEGA52:8:72691840:72705110:-1 Gene:OTTHUMG00000164488		chr8	72691840 - 72705110	-	OTTHUMT00000378973	Coding	72691840	72705110
TC08001470.hg.1	3.61	3.33	1.21	0.000752	0.967068	MIR875	microRNA 875	NR_030596; ENST00000401250; uc022aze.1	RefSeq; ENSEMBL; UCSC Genes	Homo sapiens microRNA 875 (MIR875), microRNA.; ncrna:miRNA chromosome:GRCh37:8:100549014:100549089:-1 gene:ENSG00000216069 gene_biotype:miRNA transcript_biotype:miRNA		chr8	100549014 - 100549089	-	NR_030596; ENST00000401250	Coding	100549014	100549089
TC08001604.hg.1	3.92	3.65	1.21	0.019541	0.975856		havana:lincRNA chromosome:GRCh37:8:125847126:125869758:-1 gene:ENSG00000255080 gene_biotype:lincRNA transcript_biotype:lincRNA	ENST00000533496	ENSEMBL	havana:lincRNA chromosome:GRCh37:8:125847126:125869758:-1 gene:ENSG00000255080 gene_biotype:lincRNA transcript_biotype:lincRNA		chr8	125847126 - 125869758	-		Coding	125847126	125869758
TC08002312.hg.1	6.8	6.52	1.21	0.031189	0.975856		linc-RNF170-2 chr8:-:47502986-47505093	TCONS_l2_00028187-XLOC_l2_014505	Broad TUCP	linc-RNF170-2 chr8:-:47502986-47505093		chr8	47502987 - 47505093	-		NonCoding	47502987	47505093
TC09000350.hg.1	4.33	4.06	1.21	0.031094	0.975856	GCNT1	glucosaminyl (N-acetyl) transferase 1, core 2; NULL	NM_001097633; NM_001097634; NM_001097635; NM_001097636; NM_001490; ENST00000376730; ENST00000442371; ENST00000444201; ENST00000488136; ENST00000536223; uc004akf.4; uc010mpg.3; uc010mpi.3; uc004akh.4; uc010mph.3; uc010mpf.3; uc022bif.1; BC074885; BC109101; BC109102; OTTHUMT00000052725; OTTHUMT00000052727; OTTHUMT00000052726	RefSeq; ENSEMBL; UCSC Genes; GenBank; Havana transcript	Homo sapiens glucosaminyl (N-acetyl) transferase 1, core 2 (GCNT1), transcript variant 3, mRNA.; Homo sapiens glucosaminyl (N-acetyl) transferase 1, core 2 (GCNT1), transcript variant 1, mRNA.; Homo sapiens glucosaminyl (N-acetyl) transferase 1, core 2 (GCNT1), transcript variant 4, mRNA.; Homo sapiens glucosaminyl (N-acetyl) transferase 1, core 2 (GCNT1), transcript variant 5, mRNA.; Homo sapien…		chr9	79034752 - 79122332	+	NM_001097633; NM_001097634; NM_001097635; NM_001097636; NM_001490; ENST00000376730; ENST00000442371; ENST00000444201; ENST00000488136; ENST00000536223; BC074885; BC109101; BC109102; OTTHUMT00000052725; OTTHUMT00000052727; OTTHUMT00000052726	Coding	79034752	79122332	NM_001097633; NM_001097634; NM_001097635; NM_001097636; NM_001490; ENST00000376730; ENST00000442371; ENST00000444201; ENST00000488136; ENST00000536223; BC074885; BC109101; BC109102; OTTHUMT00000052725	GO:0006493; GO:0016266; GO:0032868; GO:0043687; GO:0044267; GO:0048729; GO:0060993; GO:0006486	protein O-linked glycosylation; O-glycan processing; response to insulin stimulus; post-translational protein modification; cellular protein metabolic process; tissue morphogenesis; kidney morphogenesis; protein glycosylation	traceable author statement; inferred from electronic annotation	NM_001097633; NM_001097634; NM_001097635; NM_001097636; NM_001490; ENST00000376730; ENST00000442371; ENST00000444201; ENST00000488136; ENST00000536223; BC074885; BC109101; BC109102; OTTHUMT00000052725	GO:0000139; GO:0005615; GO:0016021; GO:0005794; GO:0016020	Golgi membrane; extracellular space; integral to membrane; Golgi apparatus; membrane	traceable author statement; inferred from electronic annotation	NM_001097633; NM_001097634; NM_001097635; NM_001097636; NM_001490; ENST00000376730; ENST00000442371; ENST00000444201; ENST00000488136; ENST00000536223; BC074885; BC109101; BC109102; OTTHUMT00000052725	GO:0003829; GO:0008375; GO:0016740; GO:0016757	beta-1,3-galactosyl-O-glycosyl-glycoprotein beta-1,6-N-acetylglucosaminyltransferase activity; acetylglucosaminyltransferase activity; transferase activity; transferase activity, transferring glycosyl groups	inferred from electronic annotation; traceable author statement				ENST00000376730; ENST00000442371; ENST00000444201; ENST00000536223	Pfam	IPR003406	Glycosyl transferase, family 14
TC09000473.hg.1	4.02	3.75	1.21	0.001969	0.967068	OTTHUMG00000020285	NULL	ENST00000422343; OTTHUMT00000053238	ENSEMBL; Havana transcript	havana:lincRNA chromosome:GRCh37:9:98412436:98478000:1 gene:ENSG00000228142 gene_biotype:lincRNA transcript_biotype:lincRNA; cdna:all chromosome:VEGA52:9:98412436:98478000:1 Gene:OTTHUMG00000020285		chr9	98412436 - 98478000	+	OTTHUMT00000053238	Coding	98412436	98478000
TC10001674.hg.1	8.44	8.17	1.21	0.035174	0.975856	MIR2110	microRNA 2110; chromosome 10 open reading frame 118; NULL	NR_031747; NM_018017; ENST00000369285; ENST00000369286; ENST00000369287; ENST00000430353; ENST00000459421; ENST00000497592; ENST00000543782; uc021pyt.1; uc001lbb.1; uc001lbc.1; uc001lbd.3; uc001lbe.3; uc009xyd.1; uc009xye.1; BC103499; OTTHUMT00000050452; OTTHUMT00000050451; OTTHUMT00000050455; OTTHUMT00000050453; OTTHUMT00000050450; OTTHUMT00000050454	RefSeq; ENSEMBL; UCSC Genes; GenBank; Havana transcript	Homo sapiens microRNA 2110 (MIR2110), microRNA.; Homo sapiens chromosome 10 open reading frame 118 (C10orf118), mRNA.; cdna:known chromosome:GRCh37:10:115921367:115933961:-1 gene:ENSG00000165813 gene_biotype:protein_coding transcript_biotype:protein_coding; cdna:known chromosome:GRCh37:10:115921367:115933979:-1 gene:ENSG00000165813 gene_biotype:protein_coding transcript_biotype:protein_coding; cd…		chr10	115880621 - 115934364	-	NR_031747; NM_018017; ENST00000369285; ENST00000369286; ENST00000369287; ENST00000430353; ENST00000459421; ENST00000497592; ENST00000543782; BC103499; OTTHUMT00000050452; OTTHUMT00000050451; OTTHUMT00000050455; OTTHUMT00000050453; OTTHUMT00000050450; OTTHUMT00000050454	Coding	115880621	115934364
TC10002276.hg.1	3.85	3.57	1.21	0.016289	0.975856		accn=BC036309 class=mRNAlike lncRNA name=Human lncRNA ref=JounralRNA transcriptId=2599 cpcScore=-0.8246490 cnci=-0.3331207|linc-ADD3-8 chr10:+:107899923-107923511|linc-ADD3-8 chr10:+:107900021-107948480|linc-ADD3-8 chr10:+:107900048-107917903|linc-ADD3-8 chr10:+:107923105-107948378|linc-ADD3-8 chr10:+:107944142-107959138	n340139; TCONS_00017716-XLOC_008603; TCONS_00017863-XLOC_008603; TCONS_00017864-XLOC_008603; TCONS_00017865-XLOC_008603; TCONS_00017866-XLOC_008603	NONCODE; Rinn lincRNA	accn=BC036309 class=mRNAlike lncRNA name=Human lncRNA ref=JounralRNA transcriptId=2599 cpcScore=-0.8246490 cnci=-0.3331207; linc-ADD3-8 chr10:+:107899923-107923511; linc-ADD3-8 chr10:+:107900021-107948480; linc-ADD3-8 chr10:+:107900048-107917903; linc-ADD3-8 chr10:+:107923105-107948378; linc-ADD3-8 chr10:+:107944142-107959138		chr10	107899924 - 107959138	+		NonCoding	107899924	107959138
TC10002442.hg.1	3.79	3.52	1.21	0.019954	0.975856		accn=CR623776 class=mRNAlike lncRNA name=NULL ref=H-invitational v7.5 transcriptId=HIT000302971 cpcScore=-0.9701560 cnci=-0.4222797	n335711	NONCODE	accn=CR623776 class=mRNAlike lncRNA name=NULL ref=H-invitational v7.5 transcriptId=HIT000302971 cpcScore=-0.9701560 cnci=-0.4222797		chr10	6085748 - 6086292	-		NonCoding	6085748	6086292
TC12002530.hg.1	3.53	3.26	1.21	0.045275	0.975856		linc-TMPO-2 chr12:+:97488888-97521452	TCONS_00020535-XLOC_009849	Rinn lincRNA	linc-TMPO-2 chr12:+:97488888-97521452		chr12	97488889 - 97521452	+		NonCoding	97488889	97521452
TC13000586.hg.1	3.68	3.41	1.21	0.041783	0.975856		ncrna:snoRNA chromosome:GRCh37:13:40021252:40021353:-1 gene:ENSG00000238408 gene_biotype:snoRNA transcript_biotype:snoRNA	ENST00000459206	ENSEMBL	ncrna:snoRNA chromosome:GRCh37:13:40021252:40021353:-1 gene:ENSG00000238408 gene_biotype:snoRNA transcript_biotype:snoRNA		chr13	40021252 - 40021353	-		Coding	40021252	40021353
TC13000956.hg.1	4.57	4.3	1.21	0.034346	0.975856		linc-TNFRSF19-1 chr13:+:24079401-24079810	TCONS_00021730-XLOC_010311	Rinn lincRNA	linc-TNFRSF19-1 chr13:+:24079401-24079810		chr13	24079402 - 24079810	+		NonCoding	24079402	24079810
TC14002248.hg.1	3.68	3.41	1.21	0.024239	0.975856	IGHV1-8	immunoglobulin heavy variable 1-8; NULL	ENST00000390599; OTTHUMT00000325672	ENSEMBL; Havana transcript	cdna:known chromosome:GRCh37:14:106539079:106539577:-1 gene:ENSG00000211939 gene_biotype:IG_V_gene transcript_biotype:IG_V_gene; cdna:all chromosome:VEGA52:14:106539079:106539577:-1 Gene:OTTHUMG00000152284		chr14	106539079 - 106539577	-	ENST00000390599; OTTHUMT00000325672	Coding	106539079	106539577									ENST00000390599	GO:0005515	protein binding	inferred from electronic annotation				ENST00000390599	Pfam	IPR013106	Immunoglobulin V-set
TC17002878.hg.1	4.77	4.5	1.21	0.029112	0.975856	ITGB3	integrin, beta 3 (platelet glycoprotein IIIa, antigen CD61)	NM_000212; ENST00000262017; ENST00000559488; uc002ilj.3; uc002ili.1; BC127666	RefSeq; ENSEMBL; UCSC Genes; GenBank	Homo sapiens integrin, beta 3 (platelet glycoprotein IIIa, antigen CD61) (ITGB3), mRNA.; [retired] cdna:known chromosome:GRCh37:17:45331208:45390077:1 gene:ENSG00000259207 gene_biotype:protein_coding transcript_biotype:protein_coding; cdna:known chromosome:GRCh37:17:45331212:45389182:1 gene:ENSG00000259207 gene_biotype:protein_coding transcript_biotype:protein_coding; Homo sapiens integrin, beta …		chr17	45331208 - 45390077	+	NM_000212; ENST00000262017; ENST00000559488; BC127666	Coding	45331208	45390077	NM_000212; ENST00000262017; ENST00000559488; BC127666	GO:0001934; GO:0001938; GO:0002576; GO:0006457; GO:0007044; GO:0007155; GO:0007160; GO:0007229; GO:0007411; GO:0007596; GO:0010595; GO:0010745; GO:0010888; GO:0014909; GO:0019048; GO:0030168; GO:0030198; GO:0030949; GO:0032147; GO:0032369; GO:0035295; GO:0042060; GO:0045124; GO:0045715; GO:0050731; GO:0050748; GO:0050900; GO:0060055; GO:0070527; GO:0007275; GO:0030334; GO:0044419	positive regulation of protein phosphorylation; positive regulation of endothelial cell proliferation; platelet degranulation; protein folding; cell-substrate junction assembly; cell adhesion; cell-matrix adhesion; integrin-mediated signaling pathway; axon guidance; blood coagulation; positive regulation of endothelial cell migration; negative regulation of macrophage derived foam cell differenti…	traceable author statement; inferred from mutant phenotype; inferred from direct assay; inferred from electronic annotation; inferred by curator	NM_000212; ENST00000262017; ENST00000559488; BC127666	GO:0005634; GO:0005886; GO:0005887; GO:0005925; GO:0008305; GO:0031092; GO:0031258; GO:0042470; GO:0071062; GO:0016020; GO:0016021; GO:0030054; GO:0042995	nucleus; plasma membrane; integral to plasma membrane; focal adhesion; integrin complex; platelet alpha granule membrane; lamellipodium membrane; melanosome; alphav-beta3 integrin-vitronectin complex; membrane; integral to membrane; cell junction; cell projection	inferred from direct assay; traceable author statement; inferred from electronic annotation	NM_000212; ENST00000262017; ENST00000559488; BC127666	GO:0003756; GO:0004872; GO:0005161; GO:0005515; GO:0042802; GO:0043184; GO:0050839; GO:0005488	protein disulfide isomerase activity; receptor activity; platelet-derived growth factor receptor binding; protein binding; identical protein binding; vascular endothelial growth factor receptor 2 binding; cell adhesion molecule binding; binding	inferred from direct assay; inferred from electronic annotation; traceable author statement; inferred from physical interaction	NM_000212; ENST00000559488; BC127666	GenMAPP	Integrin-mediated_cell_adhesion_KEGG	ENST00000262017; ENST00000559488	Pfam	IPR002369; IPR012896; IPR013111; IPR014836	Integrin beta subunit, N-terminal; Integrin beta subunit, tail; EGF, extracellular; Integrin beta subunit, cytoplasmic; Integrin beta subunit, cytoplasmic domain
TC17001668.hg.1	3.77	3.49	1.21	0.005824	0.975856	OTTHUMG00000161497	NULL	ENST00000503624; OTTHUMT00000365156	ENSEMBL; Havana transcript	cdna:known chromosome:GRCh37:17:47622209:47655324:-1 gene:ENSG00000250310 gene_biotype:antisense transcript_biotype:antisense; cdna:all chromosome:VEGA52:17:47622209:47655324:-1 Gene:OTTHUMG00000161497		chr17	47622209 - 47655324	-	OTTHUMT00000365156	Coding	47622209	47655324
TC19002144.hg.1	3.64	3.37	1.21	0.024885	0.975856		linc-CEACAM5 chr19:+:42108583-42111870	TCONS_l2_00013326-XLOC_l2_006737	Broad TUCP	linc-CEACAM5 chr19:+:42108583-42111870		chr19	42108584 - 42111870	+		NonCoding	42108584	42111870
TC21000218.hg.1	3.81	3.53	1.21	0.032469	0.975856	OTTHUMG00000086912	NULL	ENST00000411956; OTTHUMT00000195817	ENSEMBL; Havana transcript	havana:lincRNA chromosome:GRCh37:21:45595372:45596336:1 gene:ENSG00000237604 gene_biotype:lincRNA transcript_biotype:lincRNA; cdna:all chromosome:VEGA52:21:45595372:45596336:1 Gene:OTTHUMG00000086912		chr21	45595372 - 45596336	+	OTTHUMT00000195817	Coding	45595372	45596336
TC21000318.hg.1	3.95	3.67	1.21	0.025515	0.975856	OTTHUMG00000078257	NULL	ENST00000452500; OTTHUMT00000171059	ENSEMBL; Havana transcript	havana:lincRNA chromosome:GRCh37:21:23305635:23348000:-1 gene:ENSG00000227075 gene_biotype:lincRNA transcript_biotype:lincRNA; cdna:all chromosome:VEGA52:21:23305635:23348000:-1 Gene:OTTHUMG00000078257		chr21	23305635 - 23348000	-	OTTHUMT00000171059	Coding	23305635	23348000
TC21000918.hg.1	3.48	3.21	1.21	0.024801	0.975856		accn=AL109783 class=mRNAlike lncRNA name=Human lncRNA ref=JounralRNA transcriptId=1902 cpcScore=1.1604500 cnci=-0.2352764	n339464	NONCODE	accn=AL109783 class=mRNAlike lncRNA name=Human lncRNA ref=JounralRNA transcriptId=1902 cpcScore=1.1604500 cnci=-0.2352764		chr21	33632115 - 33633896	-		NonCoding	33632115	33633896
TC6_cox_hap2000067.hg.1	3.91	3.63	1.21	0.029361	0.975856	TNF	tumor necrosis factor; NULL	NM_000594; uc011fee.2; uc011fef.2; BC028148; OTTHUMT00000077129	RefSeq; UCSC Genes; GenBank; Havana transcript	Homo sapiens tumor necrosis factor (TNF), mRNA.; Homo sapiens tumor necrosis factor (TNF superfamily, member 2), mRNA (cDNA clone MGC:39905 IMAGE:5217636), complete cds.; cdna:all chromosome:VEGA52:6-COX:2989467:2992236:1 Gene:OTTHUMG00000031493		chr6_cox_hap2	3052960 - 3055729	+	NM_000594; BC028148; OTTHUMT00000077129	Coding	3052960	3055729					NM_000594; BC028148; OTTHUMT00000077129	GO:0001891; GO:0005615; GO:0005886; GO:0005887; GO:0009897; GO:0009986; GO:0045121; GO:0055037; GO:0005576; GO:0005622; GO:0016020; GO:0016021	phagocytic cup; extracellular space; plasma membrane; integral to plasma membrane; external side of plasma membrane; cell surface; membrane raft; recycling endosome; extracellular region; intracellular; membrane; integral to membrane	inferred from sequence or structural similarity; inferred from direct assay; traceable author statement; inferred from electronic annotation	NM_000594; BC028148; OTTHUMT00000077129	GO:0002020; GO:0005125; GO:0005164; GO:0005515; GO:0042802; GO:0044212	protease binding; cytokine activity; tumor necrosis factor receptor binding; protein binding; identical protein binding; transcription regulatory region DNA binding	inferred from physical interaction; inferred from direct assay; inferred from electronic annotation	NM_000594; BC028148	GenMAPP	Apoptosis; Apoptosis_GenMAPP; Apoptosis_KEGG; TGF_Beta_Signaling_Pathway; Matrix_Metalloproteinases
TC6_dbb_hap3000058.hg.1	3.91	3.63	1.21	0.029361	0.975856	TNF	tumor necrosis factor; NULL	NM_000594; uc011gcb.2; uc011gcc.2; BC028148; OTTHUMT00000310016	RefSeq; UCSC Genes; GenBank; Havana transcript	Homo sapiens tumor necrosis factor (TNF), mRNA.; Homo sapiens tumor necrosis factor (TNF superfamily, member 2), mRNA (cDNA clone MGC:39905 IMAGE:5217636), complete cds.; cdna:all chromosome:VEGA52:6-DBB:2815597:2818366:1 Gene:OTTHUMG00000148993		chr6_dbb_hap3	2828885 - 2831654	+	NM_000594; BC028148; OTTHUMT00000310016	Coding	2828885	2831654					NM_000594; BC028148; OTTHUMT00000310016	GO:0001891; GO:0005615; GO:0005886; GO:0005887; GO:0009897; GO:0009986; GO:0045121; GO:0055037; GO:0005576; GO:0005622; GO:0016020; GO:0016021	phagocytic cup; extracellular space; plasma membrane; integral to plasma membrane; external side of plasma membrane; cell surface; membrane raft; recycling endosome; extracellular region; intracellular; membrane; integral to membrane	inferred from sequence or structural similarity; inferred from direct assay; traceable author statement; inferred from electronic annotation	NM_000594; BC028148; OTTHUMT00000310016	GO:0002020; GO:0005125; GO:0005164; GO:0005515; GO:0042802; GO:0044212	protease binding; cytokine activity; tumor necrosis factor receptor binding; protein binding; identical protein binding; transcription regulatory region DNA binding	inferred from physical interaction; inferred from direct assay; inferred from electronic annotation	NM_000594; BC028148	GenMAPP	Apoptosis; Apoptosis_GenMAPP; Apoptosis_KEGG; TGF_Beta_Signaling_Pathway; Matrix_Metalloproteinases
TC6_mann_hap4000059.hg.1	3.91	3.63	1.21	0.029361	0.975856	TNF	tumor necrosis factor; NULL	NM_000594; uc011gyk.2; uc011gyl.2; BC028148; OTTHUMT00000311172	RefSeq; UCSC Genes; GenBank; Havana transcript	Homo sapiens tumor necrosis factor (TNF), mRNA.; Homo sapiens tumor necrosis factor (TNF superfamily, member 2), mRNA (cDNA clone MGC:39905 IMAGE:5217636), complete cds.; cdna:all chromosome:VEGA52:6-MANN:2822900:2825669:1 Gene:OTTHUMG00000149278		chr6_mann_hap4	2886228 - 2888997	+	NM_000594; BC028148; OTTHUMT00000311172	Coding	2886228	2888997					NM_000594; BC028148; OTTHUMT00000311172	GO:0001891; GO:0005615; GO:0005886; GO:0005887; GO:0009897; GO:0009986; GO:0045121; GO:0055037; GO:0005576; GO:0005622; GO:0016020; GO:0016021	phagocytic cup; extracellular space; plasma membrane; integral to plasma membrane; external side of plasma membrane; cell surface; membrane raft; recycling endosome; extracellular region; intracellular; membrane; integral to membrane	inferred from sequence or structural similarity; inferred from direct assay; traceable author statement; inferred from electronic annotation	NM_000594; BC028148; OTTHUMT00000311172	GO:0002020; GO:0005125; GO:0005164; GO:0005515; GO:0042802; GO:0044212	protease binding; cytokine activity; tumor necrosis factor receptor binding; protein binding; identical protein binding; transcription regulatory region DNA binding	inferred from physical interaction; inferred from direct assay; inferred from electronic annotation	NM_000594; BC028148	GenMAPP	Apoptosis; Apoptosis_GenMAPP; Apoptosis_KEGG; TGF_Beta_Signaling_Pathway; Matrix_Metalloproteinases
TC6_mcf_hap5000053.hg.1	3.91	3.63	1.21	0.029361	0.975856	TNF	tumor necrosis factor; NULL	NM_000594; uc011hra.2; uc011hrb.2; BC028148; OTTHUMT00000312060	RefSeq; UCSC Genes; GenBank; Havana transcript	Homo sapiens tumor necrosis factor (TNF), mRNA.; Homo sapiens tumor necrosis factor (TNF superfamily, member 2), mRNA (cDNA clone MGC:39905 IMAGE:5217636), complete cds.; cdna:all chromosome:VEGA52:6-MCF:2832388:2835157:1 Gene:OTTHUMG00000149508		chr6_mcf_hap5	2923050 - 2925819	+	NM_000594; BC028148; OTTHUMT00000312060	Coding	2923050	2925819					NM_000594; BC028148; OTTHUMT00000312060	GO:0001891; GO:0005615; GO:0005886; GO:0005887; GO:0009897; GO:0009986; GO:0045121; GO:0055037; GO:0005576; GO:0005622; GO:0016020; GO:0016021	phagocytic cup; extracellular space; plasma membrane; integral to plasma membrane; external side of plasma membrane; cell surface; membrane raft; recycling endosome; extracellular region; intracellular; membrane; integral to membrane	inferred from sequence or structural similarity; inferred from direct assay; traceable author statement; inferred from electronic annotation	NM_000594; BC028148; OTTHUMT00000312060	GO:0002020; GO:0005125; GO:0005164; GO:0005515; GO:0042802; GO:0044212	protease binding; cytokine activity; tumor necrosis factor receptor binding; protein binding; identical protein binding; transcription regulatory region DNA binding	inferred from physical interaction; inferred from direct assay; inferred from electronic annotation	NM_000594; BC028148	GenMAPP	Apoptosis; Apoptosis_GenMAPP; Apoptosis_KEGG; TGF_Beta_Signaling_Pathway; Matrix_Metalloproteinases
TC6_qbl_hap6000058.hg.1	3.91	3.63	1.21	0.029361	0.975856	TNF	tumor necrosis factor; NULL	NM_000594; uc011iok.2; uc011iol.2; BC028148; OTTHUMT00000035237	RefSeq; UCSC Genes; GenBank; Havana transcript	Homo sapiens tumor necrosis factor (TNF), mRNA.; Homo sapiens tumor necrosis factor (TNF superfamily, member 2), mRNA (cDNA clone MGC:39905 IMAGE:5217636), complete cds.; cdna:all chromosome:VEGA52:6-QBL:2790929:2793700:1 Gene:OTTHUMG00000004889		chr6_qbl_hap6	2836982 - 2839753	+	NM_000594; BC028148; OTTHUMT00000035237	Coding	2836982	2839753					NM_000594; BC028148; OTTHUMT00000035237	GO:0001891; GO:0005615; GO:0005886; GO:0005887; GO:0009897; GO:0009986; GO:0045121; GO:0055037; GO:0005576; GO:0005622; GO:0016020; GO:0016021	phagocytic cup; extracellular space; plasma membrane; integral to plasma membrane; external side of plasma membrane; cell surface; membrane raft; recycling endosome; extracellular region; intracellular; membrane; integral to membrane	inferred from sequence or structural similarity; inferred from direct assay; traceable author statement; inferred from electronic annotation	NM_000594; BC028148; OTTHUMT00000035237	GO:0002020; GO:0005125; GO:0005164; GO:0005515; GO:0042802; GO:0044212	protease binding; cytokine activity; tumor necrosis factor receptor binding; protein binding; identical protein binding; transcription regulatory region DNA binding	inferred from physical interaction; inferred from direct assay; inferred from electronic annotation	NM_000594; BC028148	GenMAPP	Apoptosis; Apoptosis_GenMAPP; Apoptosis_KEGG; TGF_Beta_Signaling_Pathway; Matrix_Metalloproteinases
TC6_qbl_hap6000134.hg.1	4.18	3.91	1.21	0.03377	0.975856	OTTHUMG00000004834	NULL	OTTHUMT00000035474; OTTHUMT00000257592	Havana transcript	cdna:all chromosome:VEGA52:6-QBL:2027510:2045308:-1 Gene:OTTHUMG00000004834; cdna:all chromosome:VEGA52:6-QBL:2013283:2045308:-1 Gene:OTTHUMG00000004834		chr6_qbl_hap6	2059336 - 2091361	-	OTTHUMT00000035474; OTTHUMT00000257592	Coding	2059336	2091361
TC6_ssto_hap7000054.hg.1	3.91	3.63	1.21	0.029361	0.975856	TNF	tumor necrosis factor; NULL	NM_000594; uc011jjx.2; uc011jjy.2; BC028148; OTTHUMT00000095764	RefSeq; UCSC Genes; GenBank; Havana transcript	Homo sapiens tumor necrosis factor (TNF), mRNA.; Homo sapiens tumor necrosis factor (TNF superfamily, member 2), mRNA (cDNA clone MGC:39905 IMAGE:5217636), complete cds.; cdna:all chromosome:VEGA52:6-SSTO:2861563:2864332:1 Gene:OTTHUMG00000039703		chr6_ssto_hap7	2874145 - 2876914	+	NM_000594; BC028148; OTTHUMT00000095764	Coding	2874145	2876914					NM_000594; BC028148; OTTHUMT00000095764	GO:0001891; GO:0005615; GO:0005886; GO:0005887; GO:0009897; GO:0009986; GO:0045121; GO:0055037; GO:0005576; GO:0005622; GO:0016020; GO:0016021	phagocytic cup; extracellular space; plasma membrane; integral to plasma membrane; external side of plasma membrane; cell surface; membrane raft; recycling endosome; extracellular region; intracellular; membrane; integral to membrane	inferred from sequence or structural similarity; inferred from direct assay; traceable author statement; inferred from electronic annotation	NM_000594; BC028148; OTTHUMT00000095764	GO:0002020; GO:0005125; GO:0005164; GO:0005515; GO:0042802; GO:0044212	protease binding; cytokine activity; tumor necrosis factor receptor binding; protein binding; identical protein binding; transcription regulatory region DNA binding	inferred from physical interaction; inferred from direct assay; inferred from electronic annotation	NM_000594; BC028148	GenMAPP	Apoptosis; Apoptosis_GenMAPP; Apoptosis_KEGG; TGF_Beta_Signaling_Pathway; Matrix_Metalloproteinases
TC01002632.hg.1	5.03	4.77	1.2	0.032232	0.975856	FOXD2-AS1	FOXD2 antisense RNA 1 (head to head); NULL	NR_026878; ENST00000445551; uc001crl.3; OTTHUMT00000021830	RefSeq; ENSEMBL; UCSC Genes; Havana transcript	Homo sapiens FOXD2 antisense RNA 1 (head to head) (FOXD2-AS1), non-coding RNA.; cdna:known chromosome:GRCh37:1:47897805:47900313:-1 gene:ENSG00000237424 gene_biotype:antisense transcript_biotype:antisense; cdna:all chromosome:VEGA52:1:47897805:47900313:-1 Gene:OTTHUMG00000007949		chr1	47897805 - 47900313	-	NR_026878; ENST00000445551; OTTHUMT00000021830	Coding	47897805	47900313
TC01004655.hg.1	4.09	3.83	1.2	0.031482	0.975856		linc-MAN1A2-2 chr1:+:117647168-117647504	TCONS_00002142-XLOC_000363	Rinn lincRNA	linc-MAN1A2-2 chr1:+:117647168-117647504		chr1	117647169 - 117647504	+		NonCoding	117647169	117647504
TC01004948.hg.1	6.82	6.55	1.2	0.044252	0.975856		accn=NR_030775 class=lncRNA name= ref=RefGeneNoncode transcriptId=NR_030775 cpcScore=2.2385100 cnci=-0.1180596	n408908	NONCODE	accn=NR_030775 class=lncRNA name= ref=RefGeneNoncode transcriptId=NR_030775 cpcScore=2.2385100 cnci=-0.1180596		chr1	201857797 - 201861715	+		NonCoding	201857797	201861715
TC01005324.hg.1	4.69	4.43	1.2	0.037943	0.975856		accn=NULL class=lncRNA name= ref=UCSCGeneNoncode transcriptId=uc001bhd.2 cpcScore=0.5086580 cnci=-0.2237828	n381081	NONCODE	accn=NULL class=lncRNA name= ref=UCSCGeneNoncode transcriptId=uc001bhd.2 cpcScore=0.5086580 cnci=-0.2237828		chr1	23801095 - 23803135	-		NonCoding	23801095	23803135
TC02004673.hg.1	3.65	3.39	1.2	0.032164	0.975856		accn=DQ993527 class=mRNAlike lncRNA name=NULL ref=H-invitational v7.5 transcriptId=HIT000394694 cpcScore=-1.4142100 cnci=-0.3895228|linc-SCN1A chr2:-:166983439-166984516	n337453; TCONS_00005266-XLOC_002380	NONCODE; Rinn lincRNA	accn=DQ993527 class=mRNAlike lncRNA name=NULL ref=H-invitational v7.5 transcriptId=HIT000394694 cpcScore=-1.4142100 cnci=-0.3895228; linc-SCN1A chr2:-:166983439-166984516		chr2	166983433 - 166984516	-		NonCoding	166983433	166984516
TC03001944.hg.1	3.94	3.69	1.2	0.002688	0.975856	OTTHUMG00000158756	NULL	ENST00000491909; OTTHUMT00000352060	ENSEMBL; Havana transcript	havana:lincRNA chromosome:GRCh37:3:157694350:157695925:-1 gene:ENSG00000239716 gene_biotype:lincRNA transcript_biotype:lincRNA; cdna:all chromosome:VEGA52:3:157694350:157695925:-1 Gene:OTTHUMG00000158756		chr3	157694350 - 157695925	-	OTTHUMT00000352060	Coding	157694350	157695925
TC03002288.hg.1	3.57	3.3	1.2	0.023984	0.975856		linc-ACVR2B chr3:+:38462817-38467813	TCONS_l2_00018503-XLOC_l2_009668	Broad TUCP	linc-ACVR2B chr3:+:38462817-38467813		chr3	38462818 - 38467813	+		NonCoding	38462818	38467813
TC03003231.hg.1	3.67	3.41	1.2	0.022416	0.975856		linc-CCDC39-3 chr3:-:180604458-180628232	TCONS_l2_00019632-XLOC_l2_010451	Broad TUCP	linc-CCDC39-3 chr3:-:180604458-180628232		chr3	180604459 - 180628232	-		NonCoding	180604459	180628232
TC04002412.hg.1	4.11	3.84	1.2	0.034993	0.975856		accn=NR_033768 class=lncRNA name= ref=RefGeneNoncode transcriptId=NR_033768 cpcScore=2.2085600 cnci=-0.3984613|linc-RNF212 chr4:-:1108985-1116952|linc-RNF212 chr4:-:1109047-1147514|linc-RNF212 chr4:-:1110051-1116962	n409382; TCONS_l2_00021809-XLOC_l2_011015; TCONS_l2_00021810-XLOC_l2_011015; TCONS_l2_00021811-XLOC_l2_011015	NONCODE; Broad TUCP	accn=NR_033768 class=lncRNA name= ref=RefGeneNoncode transcriptId=NR_033768 cpcScore=2.2085600 cnci=-0.3984613; linc-RNF212 chr4:-:1108985-1116952; linc-RNF212 chr4:-:1109047-1147514; linc-RNF212 chr4:-:1110051-1116962		chr4	1108985 - 1147514	-		NonCoding	1108985	1147514
TC05000971.hg.1	3.4	3.14	1.2	0.027287	0.975856	OTTHUMG00000163124	NULL	ENST00000503317; OTTHUMT00000371772	ENSEMBL; Havana transcript	havana:lincRNA chromosome:GRCh37:5:173756615:173757506:1 gene:ENSG00000249722 gene_biotype:lincRNA transcript_biotype:lincRNA; cdna:all chromosome:VEGA52:5:173756615:173757506:1 Gene:OTTHUMG00000163124		chr5	173756615 - 173757506	+	OTTHUMT00000371772	Coding	173756615	173757506
TC05001353.hg.1	3.66	3.39	1.2	0.024498	0.975856	OTTHUMG00000162200	NULL	ENST00000371487; OTTHUMT00000367872	ENSEMBL; Havana transcript	cdna:known chromosome:GRCh37:5:54317127:54319997:-1 gene:ENSG00000240535 gene_biotype:antisense transcript_biotype:antisense; cdna:all chromosome:VEGA52:5:54317127:54319997:-1 Gene:OTTHUMG00000162200		chr5	54317127 - 54319997	-	OTTHUMT00000367872	Coding	54317127	54319997
TC05001926.hg.1	3.27	3.01	1.2	0.028492	0.975856		ncrna:snRNA chromosome:GRCh37:5:148986200:148986304:-1 gene:ENSG00000222213 gene_biotype:snRNA transcript_biotype:snRNA	ENST00000410281	ENSEMBL	ncrna:snRNA chromosome:GRCh37:5:148986200:148986304:-1 gene:ENSG00000222213 gene_biotype:snRNA transcript_biotype:snRNA		chr5	148986200 - 148986304	-		Coding	148986200	148986304
TC05002219.hg.1	3.52	3.25	1.2	0.019382	0.975856		linc-ADCY2-2 chr5:+:7344691-7346034	TCONS_00009343-XLOC_004279	Rinn lincRNA	linc-ADCY2-2 chr5:+:7344691-7346034		chr5	7344692 - 7346034	+		NonCoding	7344692	7346034
TC06000748.hg.1	4.23	3.97	1.2	0.014486	0.975856		ncrna:snoRNA chromosome:GRCh37:6:76575681:76575783:1 gene:ENSG00000239132 gene_biotype:snoRNA transcript_biotype:snoRNA	ENST00000459013	ENSEMBL	ncrna:snoRNA chromosome:GRCh37:6:76575681:76575783:1 gene:ENSG00000239132 gene_biotype:snoRNA transcript_biotype:snoRNA		chr6	76575681 - 76575783	+		Coding	76575681	76575783
TC06002282.hg.1	4.08	3.82	1.2	0.016611	0.975856	OTTHUMG00000015958	NULL	ENST00000454317; OTTHUMT00000042967	ENSEMBL; Havana transcript	havana:lincRNA chromosome:GRCh37:6:161236582:161238383:-1 gene:ENSG00000223627 gene_biotype:lincRNA transcript_biotype:lincRNA; cdna:all chromosome:VEGA52:6:161236582:161238383:-1 Gene:OTTHUMG00000015958		chr6	161236582 - 161238383	-	OTTHUMT00000042967	Coding	161236582	161238383
TC06002351.hg.1	3.75	3.48	1.2	0.029767	0.975856		linc-DUSP22-2 chr6:+:224949-226400	TCONS_00011250-XLOC_005118	Rinn lincRNA	linc-DUSP22-2 chr6:+:224949-226400		chr6	224950 - 226400	+		NonCoding	224950	226400
TC06002913.hg.1	3.71	3.45	1.2	0.037687	0.975856		accn=AB019569 class=mRNAlike lncRNA name=Human lncRNA ref=JounralRNA transcriptId=4562 cpcScore=-1.1391400 cnci=-0.4059945	n342080	NONCODE	accn=AB019569 class=mRNAlike lncRNA name=Human lncRNA ref=JounralRNA transcriptId=4562 cpcScore=-1.1391400 cnci=-0.4059945		chr6	87795303 - 87795499	+		NonCoding	87795303	87795499
TC07000484.hg.1	4.01	3.74	1.2	0.046091	0.975856		BC063788,uc022agm.1	uc022agm.1	UCSC Genes			chr7	75914375 - 75916618	+		Coding	75914375	75916618
TC07003242.hg.1	4.11	3.85	1.2	0.047821	0.975856		accn=CR593124 class=mRNAlike lncRNA name=NULL ref=H-invitational v7.5 transcriptId=HIT000272319 cpcScore=3.7202100 cnci=-0.0754754	n335588	NONCODE	accn=CR593124 class=mRNAlike lncRNA name=NULL ref=H-invitational v7.5 transcriptId=HIT000272319 cpcScore=3.7202100 cnci=-0.0754754		chr7	150778173 - 150778738	-		NonCoding	150778173	150778738
TC08001082.hg.1	4.98	4.72	1.2	0.042745	0.975856	MIR3622B	microRNA 3622b	NR_037418; uc022atf.1	RefSeq; UCSC Genes	Homo sapiens microRNA 3622b (MIR3622B), microRNA.		chr8	27559190 - 27559284	-	NR_037418	Coding	27559190	27559284
TC08001467.hg.1	6.26	6	1.2	0.048987	0.975856	OTTHUMG00000164865	NULL	ENST00000521696; OTTHUMT00000380654	ENSEMBL; Havana transcript	cdna:known chromosome:GRCh37:8:100008991:100025272:-1 gene:ENSG00000253948 gene_biotype:processed_transcript transcript_biotype:processed_transcript; cdna:all chromosome:VEGA52:8:100008991:100025272:-1 Gene:OTTHUMG00000164865		chr8	100008991 - 100025272	-	OTTHUMT00000380654	Coding	100008991	100025272
TC09000701.hg.1	3.59	3.32	1.2	0.030223	0.975856		ncrna:snoRNA chromosome:GRCh37:9:131511637:131511740:1 gene:ENSG00000239055 gene_biotype:snoRNA transcript_biotype:snoRNA	ENST00000459043	ENSEMBL	ncrna:snoRNA chromosome:GRCh37:9:131511637:131511740:1 gene:ENSG00000239055 gene_biotype:snoRNA transcript_biotype:snoRNA		chr9	131511637 - 131511740	+		Coding	131511637	131511740
TC0X000436.hg.1	3.68	3.42	1.2	0.048162	0.975856	POU3F4	POU class 3 homeobox 4; NULL	NM_000307; ENST00000373200; uc004eeg.2; OTTHUMT00000057368	RefSeq; CSIRO; UCSC Genes; Havana transcript	Homo sapiens POU class 3 homeobox 4 (POU3F4), mRNA.; [mRNA] locus=scaffold300:182951:184042:- gene:ENSG00000196767; cdna:all chromosome:VEGA52:X:82763258:82764775:1 Gene:OTTHUMG00000021919		chrX	82763269 - 82764775	+	NM_000307; ENST00000373200; OTTHUMT00000057368	Coding	82763269	82764775	NM_000307; ENST00000373200; OTTHUMT00000057368	GO:0006366; GO:0007605; GO:0021879; GO:0090103; GO:2001054; GO:0006351; GO:0006355; GO:0048839	transcription from RNA polymerase II promoter; sensory perception of sound; forebrain neuron differentiation; cochlea morphogenesis; negative regulation of mesenchymal cell apoptotic process; transcription, DNA-dependent; regulation of transcription, DNA-dependent; inner ear development	inferred from electronic annotation; inferred from sequence or structural similarity; traceable author statement	NM_000307; ENST00000373200; OTTHUMT00000057368	GO:0005634; GO:0005622; GO:0044424	nucleus; intracellular; intracellular part	inferred from electronic annotation	NM_000307; ENST00000373200; OTTHUMT00000057368	GO:0003680; GO:0003690; GO:0003700; GO:0003677; GO:0043565	AT DNA binding; double-stranded DNA binding; sequence-specific DNA binding transcription factor activity; DNA binding; sequence-specific DNA binding	inferred from electronic annotation; traceable author statement				ENST00000373200	Pfam	IPR000327; IPR001356	POU-specific; Homeodomain
TC10000834.hg.1	4.76	4.5	1.2	0.025944	0.975856		uc021pzg.1	uc021pzg.1	UCSC Genes			chr10	116447774 - 116447857	+		Coding	116447774	116447857
TC10001712.hg.1	3.98	3.71	1.2	0.022736	0.975856	OTTHUMG00000019174	NULL	ENST00000434988; OTTHUMT00000050714	ENSEMBL; Havana transcript	havana:lincRNA chromosome:GRCh37:10:123374939:123375353:-1 gene:ENSG00000223432 gene_biotype:lincRNA transcript_biotype:lincRNA; cdna:all chromosome:VEGA52:10:123374939:123375353:-1 Gene:OTTHUMG00000019174		chr10	123374939 - 123375353	-	OTTHUMT00000050714	Coding	123374939	123375353
TC13001240.hg.1	3.59	3.33	1.2	0.006792	0.975856		accn=AF339794 class=mRNAlike lncRNA name=Human lncRNA ref=JounralRNA transcriptId=1240 cpcScore=-1.0727700 cnci=-0.1907316	n338817	NONCODE	accn=AF339794 class=mRNAlike lncRNA name=Human lncRNA ref=JounralRNA transcriptId=1240 cpcScore=-1.0727700 cnci=-0.1907316		chr13	96229524 - 96255577	+		NonCoding	96229524	96255577
TC15000195.hg.1	3.49	3.22	1.2	0.046295	0.975856		cdna:known chromosome:GRCh37:15:31318409:31328173:1 gene:ENSG00000259720 gene_biotype:antisense transcript_biotype:antisense|cdna:known chromosome:GRCh37:15:31294216:31334505:1 gene:ENSG00000259720 gene_biotype:antisense transcript_biotype:antisense	ENST00000558755; ENST00000561299	ENSEMBL	cdna:known chromosome:GRCh37:15:31318409:31328173:1 gene:ENSG00000259720 gene_biotype:antisense transcript_biotype:antisense; cdna:known chromosome:GRCh37:15:31294216:31334505:1 gene:ENSG00000259720 gene_biotype:antisense transcript_biotype:antisense		chr15	31294216 - 31334505	+		Coding	31294216	31334505
TC15000556.hg.1	2.95	2.69	1.2	0.02145	0.975856		DQ588883,uc021soo.1	uc021soo.1	UCSC Genes			chr15	62546282 - 62546317	+		Coding	62546282	62546317
TC16001577.hg.1	4.42	4.15	1.2	0.011812	0.975856		linc-MT1B chr16:+:56677384-56678101|linc-MT1B chr16:+:56677384-56678101|linc-MT1B chr16:+:56677598-56678852|linc-MT1B chr16:+:56677715-56678852	TCONS_00024856-XLOC_011736; TCONS_00024857-XLOC_011736; TCONS_00024226-XLOC_011736; TCONS_00024227-XLOC_011736	Rinn lincRNA	linc-MT1B chr16:+:56677384-56678101; linc-MT1B chr16:+:56677598-56678852; linc-MT1B chr16:+:56677715-56678852		chr16	56677385 - 56678852	+		NonCoding	56677385	56678852
TC17001425.hg.1	4.34	4.08	1.2	0.018463	0.975856	OTTHUMG00000132691	NULL	ENST00000429284; OTTHUMT00000255988	ENSEMBL; Havana transcript	[retired] cdna:known chromosome:GRCh37:17:36606675:36608643:-1 gene:ENSG00000228576; cdna:all chromosome:VEGA52:17:36606638:36608643:-1 Gene:OTTHUMG00000132691		chr17	36606675 - 36608643	-	OTTHUMT00000255988	Coding	36606675	36608643
TC17002463.hg.1	4.23	3.97	1.2	0.043321	0.975856		linc-TEKT1-3 chr17:-:6778552-6784435	TCONS_00025543-XLOC_012370	Rinn lincRNA	linc-TEKT1-3 chr17:-:6778552-6784435		chr17	6778553 - 6784435	-		NonCoding	6778553	6784435
TC20000790.hg.1	3.77	3.51	1.2	0.010515	0.975856	MIR499B	microRNA 499b	NR_039912; uc021wch.1	RefSeq; UCSC Genes	Homo sapiens microRNA 499b (MIR499B), microRNA.		chr20	33578203 - 33578275	-	NR_039912	Coding	33578203	33578275
TC22001315.hg.1	3.76	3.49	1.2	0.013692	0.975856		linc-LARGE-6 chr22:-:34745819-34756219	TCONS_00029688-XLOC_014356	Rinn lincRNA	linc-LARGE-6 chr22:-:34745819-34756219		chr22	34745820 - 34756219	-		NonCoding	34745820	34756219
TC01002809.hg.1	4.07	3.82	1.19	0.032954	0.975856	OTTHUMG00000000506	NULL	ENST00000437080; OTTHUMT00000001249	ENSEMBL; Havana transcript	havana:lincRNA chromosome:GRCh37:1:81000663:81050048:-1 gene:ENSG00000224326 gene_biotype:lincRNA transcript_biotype:lincRNA; cdna:all chromosome:VEGA52:1:81000663:81050048:-1 Gene:OTTHUMG00000000506		chr1	81000663 - 81050048	-	OTTHUMT00000001249	Coding	81000663	81050048
TC01003253.hg.1	5.03	4.78	1.19	0.017855	0.975856		ncrna:snoRNA chromosome:GRCh37:1:152984958:152985090:-1 gene:ENSG00000252920 gene_biotype:snoRNA transcript_biotype:snoRNA	ENST00000517111	ENSEMBL	ncrna:snoRNA chromosome:GRCh37:1:152984958:152985090:-1 gene:ENSG00000252920 gene_biotype:snoRNA transcript_biotype:snoRNA		chr1	152984958 - 152985090	-		Coding	152984958	152985090
TC01005018.hg.1	3.7	3.45	1.19	0.017768	0.975856		linc-ATF3-2 chr1:+:212719035-212729407	TCONS_00000387-XLOC_000554	Rinn lincRNA	linc-ATF3-2 chr1:+:212719035-212729407		chr1	212719036 - 212729407	+		NonCoding	212719036	212729407
TC01005162.hg.1	3.79	3.54	1.19	0.027215	0.975856		accn=NULL class=lincRNA name=Human lincRNA ref=Scripture Reconstruction LincRNAs By Luo transcriptId=linc_luo_1710 cpcScore=-1.3130800 cnci=-0.2024385	n346160	NONCODE	accn=NULL class=lincRNA name=Human lincRNA ref=Scripture Reconstruction LincRNAs By Luo transcriptId=linc_luo_1710 cpcScore=-1.3130800 cnci=-0.2024385		chr1	247269302 - 247271883	+		NonCoding	247269302	247271883
TC02001261.hg.1	3.61	3.37	1.19	0.00045	0.967068	OTTHUMG00000154840	NULL	ENST00000412951; OTTHUMT00000337330	ENSEMBL; Havana transcript	cdna:known chromosome:GRCh37:2:216300976:216301715:1 gene:ENSG00000230695 gene_biotype:antisense transcript_biotype:antisense; cdna:all chromosome:VEGA52:2:216300976:216301715:1 Gene:OTTHUMG00000154840		chr2	216300976 - 216301715	+	OTTHUMT00000337330	Coding	216300976	216301715
TC02001691.hg.1	4.57	4.32	1.19	0.035144	0.975856	CCDC121	coiled-coil domain containing 121; NULL	NM_001142683; NM_024584; BC066969; ENST00000324364; uc002rld.3; uc002rle.3; uc021vfe.1; BC066936; ENST00000394775; OTTHUMT00000324553; OTTHUMT00000250215; OTTHUMT00000377190	RefSeq; GenBank; ENSEMBL; UCSC Genes; Havana transcript	Homo sapiens coiled-coil domain containing 121 (CCDC121), transcript variant 2, mRNA.; Homo sapiens coiled-coil domain containing 121 (CCDC121), transcript variant 3, mRNA.; Homo sapiens coiled-coil domain containing 121, mRNA (cDNA clone MGC:87519 IMAGE:5272989), complete cds.; cdna:known chromosome:GRCh37:2:27848506:27851879:-1 gene:ENSG00000176714 gene_biotype:protein_coding transcript_biotype…		chr2	27848506 - 27851898	-	NM_001142683; NM_024584; BC066969; ENST00000324364; BC066936; ENST00000394775; OTTHUMT00000324553; OTTHUMT00000250215; OTTHUMT00000377190	Coding	27848506	27851898
TC02002501.hg.1	3.43	3.18	1.19	0.017697	0.975856	XIRP2-AS1	XIRP2 antisense RNA 1	ENST00000525330	ENSEMBL	cdna:known chromosome:GRCh37:2:167980414:167997465:-1 gene:ENSG00000254552 gene_biotype:antisense transcript_biotype:antisense		chr2	167980414 - 167997465	-	ENST00000525330	Coding	167980414	167997465
TC02003893.hg.1	10.88	10.63	1.19	0.02972	0.975856		accn=AY077738 class=scaRNA name=U88 ref=NONCODE v2.0 transcriptId=NULL cpcScore=-1.5906100 cnci=-0.2343171	n3892	NONCODE	accn=AY077738 class=scaRNA name=U88 ref=NONCODE v2.0 transcriptId=NULL cpcScore=-1.5906100 cnci=-0.2343171		chr2	234197322 - 234197587	+		NonCoding	234197322	234197587
TC02003978.hg.1	4.53	4.29	1.19	0.023427	0.975856		accn=NULL class=mRNAlike lncRNA name=vega lncRNA ref=GENCODE transcriptId=OTTHUMT00000322465 cpcScore=-0.8996270 cnci=-0.1114768	n325486	NONCODE	accn=NULL class=mRNAlike lncRNA name=vega lncRNA ref=GENCODE transcriptId=OTTHUMT00000322465 cpcScore=-0.8996270 cnci=-0.1114768		chr2	2712687 - 2713736	-		NonCoding	2712687	2713736
TC03001728.hg.1	3.83	3.58	1.19	0.011132	0.975856		ncrna:miRNA chromosome:GRCh37:3:125551272:125551371:-1 gene:ENSG00000221681 gene_biotype:miRNA transcript_biotype:miRNA	ENST00000408754	ENSEMBL	ncrna:miRNA chromosome:GRCh37:3:125551272:125551371:-1 gene:ENSG00000221681 gene_biotype:miRNA transcript_biotype:miRNA		chr3	125551272 - 125551371	-		Coding	125551272	125551371
TC03002027.hg.1	4.56	4.31	1.19	0.01482	0.975856	OTTHUMG00000157233	NULL	ENST00000456755; OTTHUMT00000348096	ENSEMBL; Havana transcript	havana:lincRNA chromosome:GRCh37:3:177339170:177346075:-1 gene:ENSG00000236385 gene_biotype:lincRNA transcript_biotype:lincRNA; cdna:all chromosome:VEGA52:3:177339170:177346075:-1 Gene:OTTHUMG00000157233		chr3	177339170 - 177346075	-	OTTHUMT00000348096	Coding	177339170	177346075
TC04000939.hg.1	5.13	4.88	1.19	0.028238	0.975856	DUX2	double homeobox 2	NM_012147; uc021xvp.1	RefSeq; UCSC Genes	Homo sapiens double homeobox 2 (DUX2), mRNA.		chr4	190988867 - 190990406	+	NM_012147	Coding	190988867	190990406					NM_012147	GO:0005634	nucleus	inferred from electronic annotation	NM_012147	GO:0003700; GO:0043565	sequence-specific DNA binding transcription factor activity; sequence-specific DNA binding	inferred from electronic annotation
TC05002248.hg.1	4.58	4.32	1.19	0.007908	0.975856		accn=AF009263 class=mRNAlike lncRNA name=Human lncRNA ref=JounralRNA transcriptId=2823 cpcScore=-1.2227800 cnci=-0.2844288	n340362	NONCODE	accn=AF009263 class=mRNAlike lncRNA name=Human lncRNA ref=JounralRNA transcriptId=2823 cpcScore=-1.2227800 cnci=-0.2844288		chr5	9724864 - 9725321	+		NonCoding	9724864	9725321
TC05003000.hg.1	3.49	3.24	1.19	0.01286	0.975856		linc-ESM1 chr5:-:54317121-54318794|linc-ESM1 chr5:-:54317126-54319997	TCONS_00010335-XLOC_004823; TCONS_00009666-XLOC_004823	Rinn lincRNA	linc-ESM1 chr5:-:54317121-54318794; linc-ESM1 chr5:-:54317126-54319997		chr5	54317122 - 54319997	-		NonCoding	54317122	54319997
TC07000349.hg.1	4.18	3.92	1.19	0.014394	0.975856		uc022aej.1	uc022aej.1	UCSC Genes			chr7	57255157 - 57255224	+		Coding	57255157	57255224
TC07002079.hg.1	4.16	3.91	1.19	0.035694	0.975856	OTTHUMG00000153023	NULL	ENST00000448541; OTTHUMT00000329049	ENSEMBL; Havana transcript	havana:sense_intronic chromosome:GRCh37:7:157531702:157533148:-1 gene:ENSG00000231515 gene_biotype:sense_intronic transcript_biotype:sense_intronic; cdna:all chromosome:VEGA52:7:157531702:157533148:-1 Gene:OTTHUMG00000153023		chr7	157531702 - 157533148	-	OTTHUMT00000329049	Coding	157531702	157533148
TC07002931.hg.1	3.43	3.19	1.19	0.013471	0.975856		linc-IGFBP3-5 chr7:-:47040217-47118711|linc-IGFBP3-5 chr7:-:47040218-47118726	TCONS_l2_00027351-XLOC_l2_013814; TCONS_l2_00027352-XLOC_l2_013814	Broad TUCP	linc-IGFBP3-5 chr7:-:47040217-47118711; linc-IGFBP3-5 chr7:-:47040218-47118726		chr7	47040218 - 47118726	-		NonCoding	47040218	47118726
TC07002994.hg.1	6.96	6.71	1.19	0.028913	0.975856		accn=M69012 class=mRNAlike lncRNA name=Human lncRNA ref=JounralRNA transcriptId=5314 cpcScore=2.0799800 cnci=-0.0384718	n342811	NONCODE	accn=M69012 class=mRNAlike lncRNA name=Human lncRNA ref=JounralRNA transcriptId=5314 cpcScore=2.0799800 cnci=-0.0384718		chr7	65970581 - 65970953	-		NonCoding	65970581	65970953
TC08000281.hg.1	7.06	6.81	1.19	0.004134	0.975856	EIF4EBP1	eukaryotic translation initiation factor 4E binding protein 1; NULL	NM_004095; ENST00000338825; ENST00000520657; uc003xks.3; BC004459; BC058073; OTTHUMT00000376743; OTTHUMT00000376744	RefSeq; CSIRO; ENSEMBL; UCSC Genes; GenBank; Havana transcript	Homo sapiens eukaryotic translation initiation factor 4E binding protein 1 (EIF4EBP1), mRNA.; [mRNA] locus=scaffold2655:1325819:1325980:- gene:ENSG00000187840; cdna:putative chromosome:GRCh37:8:37904857:37917883:1 gene:ENSG00000187840 gene_biotype:protein_coding transcript_biotype:processed_transcript; Homo sapiens eukaryotic translation initiation factor 4E binding protein 1, mRNA (cDNA clone MG…		chr8	37887859 - 37917883	+	NM_004095; ENST00000338825; ENST00000520657; BC004459; BC058073; OTTHUMT00000376743; OTTHUMT00000376744	Coding	37887859	37917883	NM_004095; ENST00000338825; ENST00000520657; BC004459; BC058073; OTTHUMT00000376743	GO:0000082; GO:0006412; GO:0006413; GO:0008286; GO:0010467; GO:0030324; GO:0031333; GO:0031929; GO:0044267; GO:0045471; GO:0045931; GO:0045947; GO:0006417; GO:0017148	G1/S transition of mitotic cell cycle; translation; translational initiation; insulin receptor signaling pathway; gene expression; lung development; negative regulation of protein complex assembly; TOR signaling cascade; cellular protein metabolic process; response to ethanol; positive regulation of mitotic cell cycle; negative regulation of translational initiation; regulation of translation; ne…	inferred from mutant phenotype; traceable author statement; inferred from electronic annotation; inferred from direct assay	NM_004095; ENST00000338825; ENST00000520657; BC004459; BC058073; OTTHUMT00000376743	GO:0005634; GO:0005730; GO:0005737; GO:0005829; GO:0043234	nucleus; nucleolus; cytoplasm; cytosol; protein complex	inferred from direct assay; traceable author statement; inferred from electronic annotation	NM_004095; ENST00000338825; ENST00000520657; BC004459; BC058073; OTTHUMT00000376743	GO:0005515; GO:0008190; GO:0030371; GO:0031369	protein binding; eukaryotic initiation factor 4E binding; translation repressor activity; translation initiation factor binding	inferred from physical interaction; inferred from electronic annotation; inferred from direct assay	NM_004095; ENST00000338825; ENST00000520657; BC004459; BC058073	GenMAPP	Translation_Factors; Hypertrophy_model	ENST00000338825	Pfam	IPR008606	Eukaryotic translation initiation factor 4E binding
TC08000896.hg.1	3.56	3.31	1.19	0.031869	0.975856	OTTHUMG00000163612	NULL	ENST00000517807; OTTHUMT00000374524	ENSEMBL; Havana transcript	havana:lincRNA chromosome:GRCh37:8:5363590:5366648:-1 gene:ENSG00000253510 gene_biotype:lincRNA transcript_biotype:lincRNA; cdna:all chromosome:VEGA52:8:5363590:5366648:-1 Gene:OTTHUMG00000163612		chr8	5363590 - 5366648	-	OTTHUMT00000374524	Coding	5363590	5366648
TC08001594.hg.1	3.65	3.4	1.19	0.041326	0.975856	OTTHUMG00000164999	NULL	ENST00000522087; OTTHUMT00000381401	ENSEMBL; Havana transcript	havana:lincRNA chromosome:GRCh37:8:124936999:124938173:-1 gene:ENSG00000254000 gene_biotype:lincRNA transcript_biotype:lincRNA; cdna:all chromosome:VEGA52:8:124936999:124938173:-1 Gene:OTTHUMG00000164999		chr8	124936999 - 124938173	-	OTTHUMT00000381401	Coding	124936999	124938173
TC08002088.hg.1	4.46	4.21	1.19	0.026424	0.975856		linc-TRMT12 chr8:+:125287976-125288637|linc-TRMT12 chr8:+:125288531-125289693	TCONS_00014849-XLOC_006915; TCONS_00014850-XLOC_006915	Rinn lincRNA	linc-TRMT12 chr8:+:125287976-125288637; linc-TRMT12 chr8:+:125288531-125289693		chr8	125287977 - 125289693	+		NonCoding	125287977	125289693
TC08002461.hg.1	3.76	3.51	1.19	0.038872	0.975856		linc-SLC25A32-2 chr8:-:104456731-104457916|linc-SLC25A32-2 chr8:-:104456928-104457927	TCONS_00015126-XLOC_007176; TCONS_00015127-XLOC_007176	Rinn lincRNA	linc-SLC25A32-2 chr8:-:104456731-104457916; linc-SLC25A32-2 chr8:-:104456928-104457927		chr8	104456732 - 104457927	-		NonCoding	104456732	104457927
TC08002560.hg.1	3.78	3.53	1.19	0.046561	0.975856		accn=AK054625 class=mRNAlike lncRNA name=Human lncRNA ref=JounralRNA transcriptId=4102 cpcScore=1.3006800 cnci=-0.2847077	n341631	NONCODE	accn=AK054625 class=mRNAlike lncRNA name=Human lncRNA ref=JounralRNA transcriptId=4102 cpcScore=1.3006800 cnci=-0.2847077		chr8	143950348 - 143952878	-		NonCoding	143950348	143952878
TC09000375.hg.1	3.72	3.46	1.19	0.000896	0.967068	OTTHUMG00000020102	NULL	ENST00000458111; OTTHUMT00000052828	ENSEMBL; Havana transcript	cdna:known chromosome:GRCh37:9:85891291:85894414:1 gene:ENSG00000237529 gene_biotype:antisense transcript_biotype:antisense; cdna:all chromosome:VEGA52:9:85891291:85894414:1 Gene:OTTHUMG00000020102		chr9	85891291 - 85894414	+	OTTHUMT00000052828	Coding	85891291	85894414
TC09001809.hg.1	3.62	3.37	1.19	0.006231	0.975856		accn=NULL class=lincRNA name=Human lincRNA ref=Scripture Reconstruction LincRNAs By Luo transcriptId=linc_luo_591 cpcScore=-1.5220500 cnci=-0.4164655	n345042	NONCODE	accn=NULL class=lincRNA name=Human lincRNA ref=Scripture Reconstruction LincRNAs By Luo transcriptId=linc_luo_591 cpcScore=-1.5220500 cnci=-0.4164655		chr9	5578475 - 5578936	+		NonCoding	5578475	5578936
TC0X000775.hg.1	6.89	6.65	1.19	0.013434	0.975856	OTTHUMG00000057529	NULL	OTTHUMT00000127850	Havana transcript	cdna:all chromosome:VEGA52:X:153705372:153706118:1 Gene:OTTHUMG00000057529		chrX	153705372 - 153706118	+	OTTHUMT00000127850	Coding	153705372	153706118
TC0X001759.hg.1	6.09	5.85	1.19	0.040178	0.975856		accn=NR_033187 class=lncRNA name= ref=RefGeneNoncode transcriptId=NR_033187 cpcScore=1.4923000 cnci=-0.2588828	n409085	NONCODE	accn=NR_033187 class=lncRNA name= ref=RefGeneNoncode transcriptId=NR_033187 cpcScore=1.4923000 cnci=-0.2588828		chrX	71401526 - 71418194	+		NonCoding	71401526	71418194
TC11001726.hg.1	4.3	4.05	1.19	0.015136	0.975856	SNORD67	small nucleolar RNA, C/D box 67	NR_003056; ENST00000390833; uc001ndk.3	RefSeq; ENSEMBL; UCSC Genes	Homo sapiens small nucleolar RNA, C/D box 67 (SNORD67), small nucleolar RNA.; ncrna:snoRNA chromosome:GRCh37:11:46783939:46784049:-1 gene:ENSG00000212135 gene_biotype:snoRNA transcript_biotype:snoRNA		chr11	46783939 - 46784049	-	NR_003056; ENST00000390833	Coding	46783939	46784049
TC11002938.hg.1	5.16	4.9	1.19	0.024419	0.975856		accn=AK125355 class=mRNAlike lncRNA name=Human lncRNA ref=JounralRNA transcriptId=3613 cpcScore=0.4813550 cnci=-0.2401980	n341147	NONCODE	accn=AK125355 class=mRNAlike lncRNA name=Human lncRNA ref=JounralRNA transcriptId=3613 cpcScore=0.4813550 cnci=-0.2401980		chr11	126030609 - 126049518	+		NonCoding	126030609	126049518
TC12003294.hg.1	4.78	4.53	1.19	0.013527	0.975856	HOXC9	homeobox C9; NULL	NM_006897; ENST00000303450; ENST00000504557; ENST00000508190; uc001seq.3; BC053894; OTTHUMT00000358958; OTTHUMT00000358960; OTTHUMT00000358959	RefSeq; CSIRO; ENSEMBL; UCSC Genes; GenBank; Havana transcript	Homo sapiens homeobox C9 (HOXC9), mRNA.; [mRNA] locus=scaffold2414:560198:560446:- gene:ENSG00000180806; cdna:putative chromosome:GRCh37:12:54388679:54396672:1 gene:ENSG00000180806 gene_biotype:protein_coding transcript_biotype:processed_transcript; cdna:known chromosome:GRCh37:12:54389293:54397082:1 gene:ENSG00000180806 gene_biotype:protein_coding transcript_biotype:protein_coding; Homo sapiens …		chr12	54388679 - 54397121	+	NM_006897; ENST00000303450; ENST00000504557; ENST00000508190; BC053894; OTTHUMT00000358958; OTTHUMT00000358960; OTTHUMT00000358959	Coding	54388679	54397121	NM_006897; ENST00000303450; ENST00000504557; ENST00000508190; BC053894; OTTHUMT00000358958; OTTHUMT00000358959	GO:0006351; GO:0009952; GO:0048704; GO:0006355; GO:0007275; GO:0048706	transcription, DNA-dependent; anterior/posterior pattern specification; embryonic skeletal system morphogenesis; regulation of transcription, DNA-dependent; multicellular organismal development; embryonic skeletal system development	inferred from electronic annotation	NM_006897; ENST00000303450; ENST00000504557; ENST00000508190; BC053894; OTTHUMT00000358958; OTTHUMT00000358959	GO:0005634	nucleus	inferred from electronic annotation	NM_006897; ENST00000303450; ENST00000504557; ENST00000508190; BC053894; OTTHUMT00000358958; OTTHUMT00000358959	GO:0003700; GO:0043565; GO:0003677	sequence-specific DNA binding transcription factor activity; sequence-specific DNA binding; DNA binding	inferred from electronic annotation				ENST00000303450; ENST00000508190	Pfam	IPR001356; IPR006711	Homeodomain; Hox9, N-terminal activation domain
TC14000002.hg.1	4.18	3.93	1.19	0.016964	0.975856		ncrna:snRNA chromosome:GRCh37:14:19119515:19119621:1 gene:ENSG00000206906 gene_biotype:snRNA transcript_biotype:snRNA	ENST00000384179	ENSEMBL	ncrna:snRNA chromosome:GRCh37:14:19119515:19119621:1 gene:ENSG00000206906 gene_biotype:snRNA transcript_biotype:snRNA		chr14	19119515 - 19119621	+		Coding	19119515	19119621
TC14000607.hg.1	4.13	3.88	1.19	0.017011	0.975856		havana:lincRNA chromosome:GRCh37:14:97207528:97256950:1 gene:ENSG00000258979 gene_biotype:lincRNA transcript_biotype:lincRNA	ENST00000556669	ENSEMBL	havana:lincRNA chromosome:GRCh37:14:97207528:97256950:1 gene:ENSG00000258979 gene_biotype:lincRNA transcript_biotype:lincRNA		chr14	97207528 - 97256950	+		Coding	97207528	97256950
TC14002000.hg.1	4.9	4.65	1.19	0.016755	0.975856		accn=NULL class=lncRNA name= ref=UCSCGeneNoncode transcriptId=uc010tqj.1 cpcScore=4.0113100 cnci=-0.1956520	n386747	NONCODE	accn=NULL class=lncRNA name= ref=UCSCGeneNoncode transcriptId=uc010tqj.1 cpcScore=4.0113100 cnci=-0.1956520		chr14	50467800 - 50469007	-		NonCoding	50467800	50469007
TC17001692.hg.1	3.68	3.42	1.19	0.04253	0.975856	OTTHUMG00000162154	NULL	ENST00000513017; OTTHUMT00000367571; OTTHUMT00000367572	ENSEMBL; Havana transcript	cdna:known chromosome:GRCh37:17:48614655:48616115:-1 gene:ENSG00000250286 gene_biotype:processed_transcript transcript_biotype:antisense; cdna:all chromosome:VEGA52:17:48614655:48616115:-1 Gene:OTTHUMG00000162154; cdna:all chromosome:VEGA52:17:48614660:48615801:-1 Gene:OTTHUMG00000162154		chr17	48614655 - 48616115	-	OTTHUMT00000367571; OTTHUMT00000367572	Coding	48614655	48616115
TC17002412.hg.1	3.88	3.63	1.19	0.003449	0.975856		linc-GPS1 chr17:+:79995796-79997235	TCONS_00025996-XLOC_012343	Rinn lincRNA	linc-GPS1 chr17:+:79995796-79997235		chr17	79995797 - 79997235	+		NonCoding	79995797	79997235
TC18000042.hg.1	7.47	7.22	1.19	0.035029	0.975856	ANKRD12	ankyrin repeat domain 12; NULL	NM_001083625; NM_001204056; NM_015208; ENST00000262126; ENST00000359158; ENST00000383440; ENST00000400020; ENST00000540578; ENST00000546007; uc002knw.3; uc002knx.3; uc002knv.3; uc010dkx.1; uc010wzn.2; OTTHUMT00000254478	RefSeq; CSIRO; ENSEMBL; UCSC Genes; Havana transcript	Homo sapiens ankyrin repeat domain 12 (ANKRD12), transcript variant 2, mRNA.; Homo sapiens ankyrin repeat domain 12 (ANKRD12), transcript variant 3, mRNA.; Homo sapiens ankyrin repeat domain 12 (ANKRD12), transcript variant 1, mRNA.; [mRNA] locus=scaffold3433:777273:837813:+ gene:ENSG00000101745; cdna:known chromosome:GRCh37:18:9216778:9256109:1 gene:ENSG00000101745 gene_biotype:protein_coding tr…		chr18	9136751 - 9285983	+	NM_001083625; NM_001204056; NM_015208; ENST00000262126; ENST00000359158; ENST00000383440; ENST00000400020; ENST00000540578; ENST00000546007; OTTHUMT00000254478	Coding	9136751	9285983					NM_001083625; NM_001204056; NM_015208; ENST00000262126; ENST00000359158; ENST00000383440; ENST00000400020; ENST00000540578; ENST00000546007; OTTHUMT00000254478	GO:0005634; GO:0005730; GO:0005737; GO:0005840	nucleus; nucleolus; cytoplasm; ribosome	inferred from direct assay; inferred from electronic annotation	ENST00000262126; ENST00000359158; ENST00000383440; ENST00000400020; ENST00000546007	GO:0005515	protein binding	inferred from electronic annotation				ENST00000262126; ENST00000359158; ENST00000383440; ENST00000400020; ENST00000546007	Pfam	IPR002110	Ankyrin repeat
TC18000234.hg.1	3.6	3.35	1.19	0.003604	0.975856	OTTHUMG00000060638	NULL	ENST00000417298; ENST00000452004; OTTHUMT00000134074; OTTHUMT00000134075	ENSEMBL; Havana transcript	havana:lincRNA chromosome:GRCh37:18:61814443:61826528:1 gene:ENSG00000236392 gene_biotype:lincRNA transcript_biotype:lincRNA; havana:lincRNA chromosome:GRCh37:18:61823449:61826533:1 gene:ENSG00000236392 gene_biotype:lincRNA transcript_biotype:lincRNA; cdna:all chromosome:VEGA52:18:61814443:61826528:1 Gene:OTTHUMG00000060638; cdna:all chromosome:VEGA52:18:61823449:61826533:1 Gene:OTTHUMG00000060638		chr18	61814443 - 61826533	+	OTTHUMT00000134074; OTTHUMT00000134075	Coding	61814443	61826533
TC18000769.hg.1	4.1	3.84	1.19	0.009857	0.975856		linc-C18orf55-5 chr18:+:70535040-70548621|linc-C18orf55-5 chr18:+:70535918-70548634|linc-C18orf55-5 chr18:+:70536084-70548634|linc-C18orf55-5 chr18:+:70537175-70548634|linc-C18orf55-5 chr18:+:70547317-70548621	TCONS_00026361-XLOC_012713; TCONS_00026362-XLOC_012713; TCONS_00026639-XLOC_012713; TCONS_00026363-XLOC_012713; TCONS_00026364-XLOC_012713	Rinn lincRNA	linc-C18orf55-5 chr18:+:70535040-70548621; linc-C18orf55-5 chr18:+:70535918-70548634; linc-C18orf55-5 chr18:+:70536084-70548634; linc-C18orf55-5 chr18:+:70537175-70548634; linc-C18orf55-5 chr18:+:70547317-70548621		chr18	70535041 - 70548634	+		NonCoding	70535041	70548634
TC19002102.hg.1	4.9	4.65	1.19	0.040301	0.975856		linc-HAUS5 chr19:+:36077047-36078334	TCONS_00027005-XLOC_013051	Rinn lincRNA	linc-HAUS5 chr19:+:36077047-36078334		chr19	36077048 - 36078334	+		NonCoding	36077048	36078334
TC19002266.hg.1	6	5.75	1.19	0.008295	0.975856		linc-ZNF8-2 chr19:+:58782948-58785962	TCONS_00027642-XLOC_013181	Rinn lincRNA	linc-ZNF8-2 chr19:+:58782948-58785962		chr19	58782949 - 58785962	+		NonCoding	58782949	58785962
TC22001244.hg.1	5.83	5.58	1.19	0.012476	0.975856		accn=NULL class=lincRNA name=Human lincRNA ref=Scripture Reconstruction LincRNAs By Luo transcriptId=linc_luo_1348 cpcScore=-1.5157500 cnci=-0.0982082	n345799	NONCODE	accn=NULL class=lincRNA name=Human lincRNA ref=Scripture Reconstruction LincRNAs By Luo transcriptId=linc_luo_1348 cpcScore=-1.5157500 cnci=-0.0982082		chr22	22648798 - 22652093	-		NonCoding	22648798	22652093
TC01003468.hg.1	4.34	4.1	1.18	0.000927	0.967068	OTTHUMG00000040116	NULL	ENST00000455257; OTTHUMT00000096752	ENSEMBL; Havana transcript	cdna:known chromosome:GRCh37:1:165865116:165869592:-1 gene:ENSG00000236364 gene_biotype:antisense transcript_biotype:antisense; cdna:all chromosome:VEGA52:1:165865116:165869592:-1 Gene:OTTHUMG00000040116		chr1	165865116 - 165869592	-	OTTHUMT00000096752	Coding	165865116	165869592
TC01004288.hg.1	3.58	3.35	1.18	0.019475	0.975856		linc-ZCCHC17-2 chr1:+:31331004-31333101	TCONS_l2_00002021-XLOC_l2_000139	Broad TUCP	linc-ZCCHC17-2 chr1:+:31331004-31333101		chr1	31331005 - 31333101	+		NonCoding	31331005	31333101
TC01005366.hg.1	3.74	3.5	1.18	0.013515	0.975856		accn=AF086427 class=mRNAlike lncRNA name=Human lncRNA ref=JounralRNA transcriptId=191 cpcScore=2.0170500 cnci=-0.1918906	n337809	NONCODE	accn=AF086427 class=mRNAlike lncRNA name=Human lncRNA ref=JounralRNA transcriptId=191 cpcScore=2.0170500 cnci=-0.1918906		chr1	29062556 - 29063191	-		NonCoding	29062556	29063191
TC01006104.hg.1	3.32	3.07	1.18	0.024197	0.975856		linc-C1orf227-2 chr1:-:213107181-213108781	TCONS_00001814-XLOC_001198	Rinn lincRNA	linc-C1orf227-2 chr1:-:213107181-213108781		chr1	213107182 - 213108781	-		NonCoding	213107182	213108781
TC02003608.hg.1	3.77	3.52	1.18	0.002119	0.967068		accn=NULL class=mRNAlike lncRNA name=vega lncRNA ref=GENCODE transcriptId=OTTHUMT00000331892 cpcScore=-1.4097400 cnci=-0.5193719	n325132	NONCODE	accn=NULL class=mRNAlike lncRNA name=vega lncRNA ref=GENCODE transcriptId=OTTHUMT00000331892 cpcScore=-1.4097400 cnci=-0.5193719		chr2	139078550 - 139087207	+		NonCoding	139078550	139087207
TC02004066.hg.1	3.79	3.54	1.18	0.001835	0.967068		accn=NULL class=mRNAlike lncRNA name=vega lncRNA ref=GENCODE transcriptId=OTTHUMT00000323749 cpcScore=-0.9304350 cnci=-0.1942148	n325416	NONCODE	accn=NULL class=mRNAlike lncRNA name=vega lncRNA ref=GENCODE transcriptId=OTTHUMT00000323749 cpcScore=-0.9304350 cnci=-0.1942148		chr2	16054622 - 16120458	-		NonCoding	16054622	16120458
TC02004143.hg.1	4.19	3.95	1.18	0.038037	0.975856		accn=AK092250 class=mRNAlike lncRNA name=Human lncRNA ref=JounralRNA transcriptId=1155 cpcScore=1.2237200 cnci=-0.2187315	n338735	NONCODE	accn=AK092250 class=mRNAlike lncRNA name=Human lncRNA ref=JounralRNA transcriptId=1155 cpcScore=1.2237200 cnci=-0.2187315		chr2	29284558 - 29293662	-		NonCoding	29284558	29293662
TC03000640.hg.1	3.49	3.25	1.18	0.006806	0.975856	MYLK-AS2	MYLK antisense RNA 2; NULL	ENST00000510827; ENST00000515464; OTTHUMT00000358545; OTTHUMT00000358546	ENSEMBL; Havana transcript	cdna:known chromosome:GRCh37:3:123408491:123411254:1 gene:ENSG00000250174 gene_biotype:antisense transcript_biotype:antisense; cdna:known chromosome:GRCh37:3:123410097:123411254:1 gene:ENSG00000250174 gene_biotype:antisense transcript_biotype:antisense; cdna:all chromosome:VEGA52:3:123408491:123411254:1 Gene:OTTHUMG00000159965; cdna:all chromosome:VEGA52:3:123410097:123411254:1 Gene:OTTHUMG000001…		chr3	123408491 - 123411254	+	ENST00000510827; ENST00000515464; OTTHUMT00000358545; OTTHUMT00000358546	Coding	123408491	123411254
TC04002611.hg.1	4.07	3.83	1.18	0.009245	0.975856		linc-RASGEF1B-1 chr4:-:82523896-82836508|linc-RASGEF1B-1 chr4:-:82523950-82965397|linc-RASGEF1B-1 chr4:-:82524024-82965397|linc-RASGEF1B-1 chr4:-:82524027-82965397|linc-RASGEF1B-1 chr4:-:82556976-82965397|linc-RASGEF1B-1 chr4:-:82722513-82723988	TCONS_l2_00021192-XLOC_l2_011173; TCONS_l2_00021909-XLOC_l2_011173; TCONS_l2_00021910-XLOC_l2_011173; TCONS_l2_00021911-XLOC_l2_011173; TCONS_l2_00021912-XLOC_l2_011173; TCONS_l2_00021193-XLOC_l2_011173	Broad TUCP	linc-RASGEF1B-1 chr4:-:82523896-82836508; linc-RASGEF1B-1 chr4:-:82523950-82965397; linc-RASGEF1B-1 chr4:-:82524024-82965397; linc-RASGEF1B-1 chr4:-:82524027-82965397; linc-RASGEF1B-1 chr4:-:82556976-82965397; linc-RASGEF1B-1 chr4:-:82722513-82723988		chr4	82523897 - 82965397	-		NonCoding	82523897	82965397
TC04002658.hg.1	3.52	3.28	1.18	0.001031	0.967068		linc-CXXC4-1 chr4:-:105575030-105887950	TCONS_l2_00021937-XLOC_l2_011207	Broad TUCP	linc-CXXC4-1 chr4:-:105575030-105887950		chr4	105575031 - 105887950	-		NonCoding	105575031	105887950
TC05003407.hg.1	4.66	4.42	1.18	0.035775	0.975856	CDKL3	cyclin-dependent kinase-like 3; NULL	NM_001113575; NM_016508; ENST00000265334; ENST00000435211; ENST00000435240; ENST00000518409; ENST00000521118; ENST00000521755; ENST00000523054; ENST00000523832; ENST00000536186; uc003kzf.4; uc003kzg.4; uc010jdw.2; uc011cxm.1; uc011cxn.1; uc011cxo.1; uc011cxp.1; uc011cxq.2; uc011cxr.1; BC041799; OTTHUMT00000377697; OTTHUMT00000377695; OTTHUMT00000377694; OTTHUMT00000377700; OTTHUMT00000377703; OTT…	RefSeq; CSIRO; ENSEMBL; UCSC Genes; GenBank; Havana transcript	Homo sapiens cyclin-dependent kinase-like 3 (CDKL3), transcript variant 1, mRNA.; Homo sapiens cyclin-dependent kinase-like 3 (CDKL3), transcript variant 2, mRNA.; [mRNA] locus=scaffold2544:204451:236331:- gene:ENSG00000006837; cdna:known chromosome:GRCh37:5:133643693:133702765:-1 gene:ENSG00000006837 gene_biotype:protein_coding transcript_biotype:protein_coding; cdna:known chromosome:GRCh37:5:13…		chr5	133541305 - 133706738	-	NM_001113575; NM_016508; ENST00000265334; ENST00000435211; ENST00000435240; ENST00000518409; ENST00000521118; ENST00000521755; ENST00000523054; ENST00000523832; ENST00000536186; BC041799; OTTHUMT00000377697; OTTHUMT00000377695; OTTHUMT00000377694; OTTHUMT00000377700; OTTHUMT00000377703; OTTHUMT00000377699; OTTHUMT00000377702; OTTHUMT00000377693; OTTHUMT00000377696; OTTHUMT00000377698; OTTHUMT0000…	Coding	133541305	133706738	NM_001113575; NM_016508; ENST00000265334; ENST00000435211; ENST00000435240; ENST00000518409; ENST00000521118; ENST00000521755; ENST00000523054; ENST00000523832; ENST00000536186; BC041799; OTTHUMT00000377697; OTTHUMT00000377700; OTTHUMT00000377699; OTTHUMT00000377696	GO:0006464; GO:0006468; GO:0016310; GO:0007049	cellular protein modification process; protein phosphorylation; phosphorylation; cell cycle	traceable author statement; inferred from electronic annotation	NM_001113575; NM_016508; ENST00000265334; ENST00000435211; ENST00000435240; ENST00000518409; ENST00000521118; ENST00000521755; ENST00000523054; ENST00000523832; ENST00000536186; BC041799; OTTHUMT00000377697	GO:0005737	cytoplasm	inferred from electronic annotation	NM_001113575; NM_016508; ENST00000265334; ENST00000435211; ENST00000435240; ENST00000518409; ENST00000521118; ENST00000521755; ENST00000523054; ENST00000523832; ENST00000536186; BC041799; OTTHUMT00000377697; OTTHUMT00000377700; OTTHUMT00000377699; OTTHUMT00000377696	GO:0004672; GO:0004693; GO:0005524; GO:0000166; GO:0004674; GO:0016301; GO:0016740; GO:0016772; GO:0016787; GO:0004713	protein kinase activity; cyclin-dependent protein serine/threonine kinase activity; ATP binding; nucleotide binding; protein serine/threonine kinase activity; kinase activity; transferase activity; transferase activity, transferring phosphorus-containing groups; hydrolase activity; protein tyrosine kinase activity	traceable author statement; inferred from electronic annotation				ENST00000265334; ENST00000435211; ENST00000521118; ENST00000523832	Pfam	IPR000719; IPR001245	Protein kinase, catalytic domain; Serine-threonine/tyrosine-protein kinase catalytic domain
TC06002602.hg.1	3.95	3.72	1.18	0.030842	0.975856		linc-RBM24 chr6:+:17018287-17131674|linc-RBM24 chr6:+:17018287-17034204|linc-RBM24 chr6:+:17102351-17131851|linc-RBM24 chr6:+:17110725-17130906|linc-RBM24 chr6:+:17128168-17131603	TCONS_l2_00024063-XLOC_l2_012418; TCONS_l2_00024062-XLOC_l2_012418; TCONS_l2_00024064-XLOC_l2_012418; TCONS_l2_00025096-XLOC_l2_012418; TCONS_l2_00025097-XLOC_l2_012418	Broad TUCP	linc-RBM24 chr6:+:17018287-17131674; linc-RBM24 chr6:+:17018287-17034204; linc-RBM24 chr6:+:17102351-17131851; linc-RBM24 chr6:+:17110725-17130906; linc-RBM24 chr6:+:17128168-17131603		chr6	17018288 - 17131851	+		NonCoding	17018288	17131851
TC06002911.hg.1	4.16	3.92	1.18	0.000639	0.967068		accn=NULL class=lincRNA name=Human lincRNA ref=Scripture Reconstruction LincRNAs By Luo transcriptId=linc_luo_466 cpcScore=-1.3398900 cnci=-0.1398954	n344917	NONCODE	accn=NULL class=lincRNA name=Human lincRNA ref=Scripture Reconstruction LincRNAs By Luo transcriptId=linc_luo_466 cpcScore=-1.3398900 cnci=-0.1398954		chr6	86386800 - 86388112	+		NonCoding	86386800	86388112
TC06003699.hg.1	3.4	3.17	1.18	0.035622	0.975856		accn=BC032020 class=mRNAlike lncRNA name=Human lncRNA ref=JounralRNA transcriptId=4375 cpcScore=-0.2415770 cnci=-0.2372367|accn=NULL class=lncRNA name= ref=EnsemblNoncode transcriptId=ENST00000416069 cpcScore=-0.2804930 cnci=-0.2433488	n341895; n377907	NONCODE	accn=BC032020 class=mRNAlike lncRNA name=Human lncRNA ref=JounralRNA transcriptId=4375 cpcScore=-0.2415770 cnci=-0.2372367; accn=NULL class=lncRNA name= ref=EnsemblNoncode transcriptId=ENST00000416069 cpcScore=-0.2804930 cnci=-0.2433488		chr6	56979709 - 57037194	-		NonCoding	56979709	57037194
TC07000297.hg.1	3.59	3.35	1.18	0.030015	0.975856	OTTHUMG00000155428	NULL	ENST00000436056; OTTHUMT00000340073	ENSEMBL; Havana transcript	havana:lincRNA chromosome:GRCh37:7:46030504:46040497:1 gene:ENSG00000229628 gene_biotype:lincRNA transcript_biotype:lincRNA; cdna:all chromosome:VEGA52:7:46030504:46040497:1 Gene:OTTHUMG00000155428		chr7	46030504 - 46040497	+	OTTHUMT00000340073	Coding	46030504	46040497
TC07001067.hg.1	4.37	4.13	1.18	0.025599	0.975856		[retired] havana:lincRNA chromosome:GRCh37:7:20834:35479:-1 gene:ENSG00000244758 gene_biotype:lincRNA transcript_biotype:lincRNA|[retired] havana:lincRNA chromosome:GRCh37:7:19757:35457:-1 gene:ENSG00000244758 gene_biotype:lincRNA transcript_biotype:lincRNA|[retired] cdna:all chromosome:VEGA50:7:20834:35479:-1 Gene:OTTHUMG00000151404|[retired] cdna:all chromosome:VEGA50:7:19757:35457:-1 Gene:OTTH…	ENST00000469418; ENST00000480075; OTTHUMT00000322481; OTTHUMT00000322482	ENSEMBL; Havana transcript	[retired] havana:lincRNA chromosome:GRCh37:7:20834:35479:-1 gene:ENSG00000244758 gene_biotype:lincRNA transcript_biotype:lincRNA; [retired] havana:lincRNA chromosome:GRCh37:7:19757:35457:-1 gene:ENSG00000244758 gene_biotype:lincRNA transcript_biotype:lincRNA; [retired] cdna:all chromosome:VEGA50:7:20834:35479:-1 Gene:OTTHUMG00000151404; [retired] cdna:all chromosome:VEGA50:7:19757:35457:-1 Gene:O…		chr7	19757 - 35479	-		Coding	19757	35479
TC08001598.hg.1	3.69	3.45	1.18	0.029185	0.975856	OTTHUMG00000165018	NULL	ENST00000523703; OTTHUMT00000381461	ENSEMBL; Havana transcript	ensembl_havana_transcript:lincRNA chromosome:GRCh37:8:125204912:125259639:-1 gene:ENSG00000214803 gene_biotype:lincRNA transcript_biotype:lincRNA; cdna:all chromosome:VEGA52:8:125204912:125259639:-1 Gene:OTTHUMG00000165018		chr8	125204912 - 125259639	-	OTTHUMT00000381461	Coding	125204912	125259639
TC08002111.hg.1	3.52	3.28	1.18	0.032712	0.975856		linc-PHF20L1 chr8:+:133508865-133513616	TCONS_00014861-XLOC_006929	Rinn lincRNA	linc-PHF20L1 chr8:+:133508865-133513616		chr8	133508866 - 133513616	+		NonCoding	133508866	133513616
TC09000648.hg.1	3.32	3.09	1.18	0.020084	0.975856	OTTHUMG00000159480	NULL	ENST00000468244; OTTHUMT00000355641	ENSEMBL; Havana transcript	cdna:known chromosome:GRCh37:9:128003942:128019297:1 gene:ENSG00000239705 gene_biotype:antisense transcript_biotype:antisense; cdna:all chromosome:VEGA52:9:128003942:128019297:1 Gene:OTTHUMG00000159480		chr9	128003942 - 128019297	+	OTTHUMT00000355641	Coding	128003942	128019297
TC09002715.hg.1	3.71	3.48	1.18	0.025892	0.975856		accn=NULL class=lncRNA name= ref=UCSCGeneNoncode transcriptId=uc010mti.1 cpcScore=-0.8178340 cnci=-0.2287579	n386522	NONCODE	accn=NULL class=lncRNA name= ref=UCSCGeneNoncode transcriptId=uc010mti.1 cpcScore=-0.8178340 cnci=-0.2287579		chr9	107606051 - 107606603	-		NonCoding	107606051	107606603
TC0X001144.hg.1	4.01	3.78	1.18	0.038286	0.975856		ncrna:snoRNA chromosome:GRCh37:X:71945976:71946190:-1 gene:ENSG00000202482 gene_biotype:snoRNA transcript_biotype:snoRNA	ENST00000365612	ENSEMBL	ncrna:snoRNA chromosome:GRCh37:X:71945976:71946190:-1 gene:ENSG00000202482 gene_biotype:snoRNA transcript_biotype:snoRNA		chrX	71945976 - 71946190	-		Coding	71945976	71946190
TC0X001184.hg.1	4.81	4.58	1.18	0.045112	0.975856	HMGN5	high mobility group nucleosome binding domain 5; NULL	NM_030763; ENST00000358130; ENST00000491275; uc004eee.1; BC005342; OTTHUMT00000057354; OTTHUMT00000057358; OTTHUMT00000057355; OTTHUMT00000057356; OTTHUMT00000057357; OTTHUMT00000057359; OTTHUMT00000057360	RefSeq; ENSEMBL; UCSC Genes; GenBank; Havana transcript	Homo sapiens high mobility group nucleosome binding domain 5 (HMGN5), mRNA.; cdna:known chromosome:GRCh37:X:80369200:80457441:-1 gene:ENSG00000198157 gene_biotype:protein_coding transcript_biotype:protein_coding; cdna:known chromosome:GRCh37:X:80370610:80377187:-1 gene:ENSG00000198157 gene_biotype:protein_coding transcript_biotype:processed_transcript; Homo sapiens nucleosomal binding protein 1, …		chrX	80369200 - 80457441	-	NM_030763; ENST00000358130; ENST00000491275; BC005342; OTTHUMT00000057354; OTTHUMT00000057358; OTTHUMT00000057355; OTTHUMT00000057356; OTTHUMT00000057357; OTTHUMT00000057359; OTTHUMT00000057360	Coding	80369200	80457441	NM_030763; ENST00000358130; ENST00000491275; BC005342; OTTHUMT00000057354; OTTHUMT00000057355; OTTHUMT00000057356; OTTHUMT00000057359	GO:0006351; GO:0006355; GO:0006357; GO:0016568; GO:0045893	transcription, DNA-dependent; regulation of transcription, DNA-dependent; regulation of transcription from RNA polymerase II promoter; chromatin modification; positive regulation of transcription, DNA-dependent	inferred from electronic annotation; non-traceable author statement	NM_030763; ENST00000358130; ENST00000491275; BC005342; OTTHUMT00000057354; OTTHUMT00000057355; OTTHUMT00000057356; OTTHUMT00000057357; OTTHUMT00000057359; OTTHUMT00000057360	GO:0000785; GO:0005634; GO:0005654; GO:0005730; GO:0043231	chromatin; nucleus; nucleoplasm; nucleolus; intracellular membrane-bounded organelle	inferred from electronic annotation; inferred from direct assay; non-traceable author statement	NM_030763; ENST00000358130; ENST00000491275; BC005342; OTTHUMT00000057354; OTTHUMT00000057355; OTTHUMT00000057356; OTTHUMT00000057357; OTTHUMT00000057359; OTTHUMT00000057360	GO:0003682; GO:0031492; GO:0003677	chromatin binding; nucleosomal DNA binding; DNA binding	non-traceable author statement; inferred from electronic annotation				ENST00000358130	Pfam	IPR000079	High mobility group nucleosome-binding domain-containing family
TC11000838.hg.1	4.53	4.29	1.18	0.022105	0.975856	KCTD21-AS1	KCTD21 antisense RNA 1	ENST00000500113	ENSEMBL	cdna:known chromosome:GRCh37:11:77850849:77854134:1 gene:ENSG00000246174 gene_biotype:processed_transcript transcript_biotype:processed_transcript		chr11	77850849 - 77854134	+	ENST00000500113	Coding	77850849	77854134
TC11002031.hg.1	5.32	5.08	1.18	0.040357	0.975856	OTTHUMG00000152739	NULL	ENST00000445532; OTTHUMT00000327645	ENSEMBL; Havana transcript	havana:sense_intronic chromosome:GRCh37:11:70323382:70323697:-1 gene:ENSG00000227726 gene_biotype:sense_intronic transcript_biotype:sense_intronic; cdna:all chromosome:VEGA52:11:70323382:70323697:-1 Gene:OTTHUMG00000152739		chr11	70323382 - 70323697	-	OTTHUMT00000327645	Coding	70323382	70323697
TC11002273.hg.1	3.71	3.47	1.18	0.026942	0.975856		havana:lincRNA chromosome:GRCh37:11:109622172:109694573:-1 gene:ENSG00000254659 gene_biotype:lincRNA transcript_biotype:lincRNA	ENST00000534252	ENSEMBL	havana:lincRNA chromosome:GRCh37:11:109622172:109694573:-1 gene:ENSG00000254659 gene_biotype:lincRNA transcript_biotype:lincRNA		chr11	109622172 - 109694573	-		Coding	109622172	109694573
TC11002595.hg.1	3.27	3.04	1.18	0.049765	0.975856		linc-HTATIP2 chr11:+:20145063-20151881	TCONS_00019252-XLOC_009084	Rinn lincRNA	linc-HTATIP2 chr11:+:20145063-20151881		chr11	20145064 - 20151881	+		NonCoding	20145064	20151881
TC11003160.hg.1	5.98	5.74	1.18	0.027208	0.975856		accn=NR_027688 class=lncRNA name= ref=RefGeneNoncode transcriptId=NR_027688 cpcScore=5.5479100 cnci=-0.1700878	n407973	NONCODE	accn=NR_027688 class=lncRNA name= ref=RefGeneNoncode transcriptId=NR_027688 cpcScore=5.5479100 cnci=-0.1700878		chr11	55746179 - 55753881	-		NonCoding	55746179	55753881
TC11003171.hg.1	3.56	3.32	1.18	0.042062	0.975856		accn=NULL class=lincRNA name=Human lincRNA ref=Scripture Reconstruction LincRNAs By Luo transcriptId=linc_luo_1921 cpcScore=-1.3948800 cnci=-0.1558112|linc-SLC15A3 chr11:-:60794934-60810810	n346371; TCONS_00019644-XLOC_009447	NONCODE; Rinn lincRNA	accn=NULL class=lincRNA name=Human lincRNA ref=Scripture Reconstruction LincRNAs By Luo transcriptId=linc_luo_1921 cpcScore=-1.3948800 cnci=-0.1558112; linc-SLC15A3 chr11:-:60794934-60810810		chr11	60794935 - 60859910	-		NonCoding	60794935	60859910
TC12001570.hg.1	4.91	4.67	1.18	0.001632	0.967068	ZNF385A	zinc finger protein 385A	NM_001130967; NM_001130968; NM_015481; ENST00000338010; ENST00000352268; ENST00000394313; ENST00000546970; ENST00000551109; ENST00000551771; ENST00000552382; uc001sfy.3; uc001sfz.3; uc001sfw.1; uc001sfx.1; uc009zno.1; uc010sov.1; BC029752	RefSeq; ENSEMBL; UCSC Genes; GenBank	Homo sapiens zinc finger protein 385A (ZNF385A), transcript variant 1, mRNA.; Homo sapiens zinc finger protein 385A (ZNF385A), transcript variant 2, mRNA.; Homo sapiens zinc finger protein 385A (ZNF385A), transcript variant 3, mRNA.; cdna:known chromosome:GRCh37:12:54762924:54785082:-1 gene:ENSG00000161642 gene_biotype:protein_coding transcript_biotype:protein_coding; cdna:known chromosome:GRCh37…		chr12	54762917 - 54785083	-	NM_001130967; NM_001130968; NM_015481; ENST00000338010; ENST00000352268; ENST00000394313; ENST00000546970; ENST00000551109; ENST00000551771; ENST00000552382; BC029752	Coding	54762917	54785083	NM_001130967; NM_001130968; NM_015481; ENST00000338010; ENST00000352268; ENST00000394313; ENST00000546970; ENST00000551109; ENST00000551771; ENST00000552382; BC029752	GO:0006351; GO:0006355; GO:0006915; GO:0006974; GO:0010609; GO:0035855; GO:0045600; GO:1902164; GO:1902166; GO:2000765; GO:0006417; GO:0007599; GO:0007611; GO:0007626; GO:0008298; GO:0030220; GO:0070889	transcription, DNA-dependent; regulation of transcription, DNA-dependent; apoptotic process; response to DNA damage stimulus; mRNA localization resulting in posttranscriptional regulation of gene expression; megakaryocyte development; positive regulation of fat cell differentiation; positive regulation of DNA damage response, signal transduction by p53 class mediator resulting in transcription of…	inferred from electronic annotation; inferred from sequence or structural similarity; inferred from mutant phenotype	NM_001130967; NM_001130968; NM_015481; ENST00000338010; ENST00000352268; ENST00000394313; ENST00000546970; ENST00000551109; ENST00000551771; ENST00000552382; BC029752	GO:0000790; GO:0005730; GO:0005737; GO:0030425; GO:0043025; GO:0005634; GO:0042995; GO:0005622	nuclear chromatin; nucleolus; cytoplasm; dendrite; neuronal cell body; nucleus; cell projection; intracellular	inferred from direct assay; inferred from electronic annotation; inferred from sequence or structural similarity	NM_001130967; NM_001130968; NM_015481; ENST00000338010; ENST00000352268; ENST00000394313; ENST00000546970; ENST00000551109; ENST00000551771; ENST00000552382; BC029752	GO:0002039; GO:0003677; GO:0003730; GO:0008270; GO:0003676; GO:0003723; GO:0046872	p53 binding; DNA binding; mRNA 3'-UTR binding; zinc ion binding; nucleic acid binding; RNA binding; metal ion binding	inferred from physical interaction; inferred from electronic annotation; inferred from sequence or structural similarity				ENST00000338010; ENST00000352268; ENST00000394313; ENST00000546970; ENST00000551109; ENST00000551771	Pfam	IPR022755	Zinc finger, double-stranded RNA binding
TC12002239.hg.1	3.9	3.66	1.18	0.016359	0.975856		accn=NULL class=lncRNA name= ref=EnsemblNoncode transcriptId=ENST00000500682 cpcScore=-1.1541500 cnci=-0.3115769	n379489	NONCODE	accn=NULL class=lncRNA name= ref=EnsemblNoncode transcriptId=ENST00000500682 cpcScore=-1.1541500 cnci=-0.3115769		chr12	10516368 - 10551105	+		NonCoding	10516368	10551105
TC13001603.hg.1	3.48	3.24	1.18	0.032758	0.975856		linc-SLITRK1-5 chr13:-:84638834-84656044	TCONS_00022070-XLOC_010674	Rinn lincRNA	linc-SLITRK1-5 chr13:-:84638834-84656044		chr13	84638835 - 84656044	-		NonCoding	84638835	84656044
TC14000080.hg.1	3.85	3.6	1.18	0.007184	0.975856	RNASE7	ribonuclease, RNase A family, 7; NULL	NM_032572; ENST00000298690; uc001vzk.4; uc001vzl.2; uc021rou.1; BC074960; BC112334; OTTHUMT00000313936; OTTHUMT00000313937	RefSeq; CSIRO; UCSC Genes; GenBank; Havana transcript	Homo sapiens ribonuclease, RNase A family, 7 (RNASE7), mRNA.; [mRNA] locus=scaffold1578:519482:519952:+ gene:ENSG00000165799; Homo sapiens ribonuclease, RNase A family, 7, mRNA (cDNA clone MGC:104056 IMAGE:30915504), complete cds.; Homo sapiens ribonuclease, RNase A family, 7, mRNA (cDNA clone MGC:133220 IMAGE:40031904), complete cds.; cdna:all chromosome:VEGA52:14:21510385:21512392:1 Gene:OTTHUM…		chr14	21510385 - 21512393	+	NM_032572; ENST00000298690; BC074960; BC112334; OTTHUMT00000313936; OTTHUMT00000313937	Coding	21510385	21512393	NM_032572; ENST00000298690; BC074960; BC112334; OTTHUMT00000313936; OTTHUMT00000313937	GO:0009617; GO:0042742; GO:0045087; GO:0090305	response to bacterium; defense response to bacterium; innate immune response; nucleic acid phosphodiester bond hydrolysis	non-traceable author statement; inferred from electronic annotation	NM_032572; ENST00000298690; BC074960; BC112334; OTTHUMT00000313936; OTTHUMT00000313937	GO:0005576	extracellular region	non-traceable author statement; inferred from electronic annotation	NM_032572; ENST00000298690; BC074960; BC112334; OTTHUMT00000313936; OTTHUMT00000313937	GO:0003676; GO:0004522; GO:0004540; GO:0004518; GO:0004519; GO:0016787	nucleic acid binding; pancreatic ribonuclease activity; ribonuclease activity; nuclease activity; endonuclease activity; hydrolase activity	inferred from electronic annotation; inferred from direct assay				ENST00000298690	Pfam	IPR023412	Ribonuclease A-domain
TC14000107.hg.1	3.59	3.35	1.18	0.002355	0.967068	TRAV24	T cell receptor alpha variable 24	ENST00000390453; uc001wdb.2	ENSEMBL; UCSC Genes	cdna:known chromosome:GRCh37:14:22573620:22574123:1 gene:ENSG00000211805 gene_biotype:TR_V_gene transcript_biotype:TR_V_gene		chr14	22573583 - 22574957	+	ENST00000390453	Coding	22573583	22574957									ENST00000390453	GO:0005515	protein binding	inferred from electronic annotation				ENST00000390453	Pfam	IPR013098; IPR013106	Immunoglobulin I-set; Immunoglobulin V-set
TC17000017.hg.1	3.7	3.46	1.18	0.019892	0.975856	OTTHUMG00000132193	NULL	ENST00000425277; uc002ftq.3; OTTHUMT00000255246	ENSEMBL; UCSC Genes; Havana transcript	havana:lincRNA chromosome:GRCh37:17:1921177:1924000:1 gene:ENSG00000228133 gene_biotype:lincRNA transcript_biotype:lincRNA; cdna:all chromosome:VEGA52:17:1921177:1924000:1 Gene:OTTHUMG00000132193		chr17	1921177 - 1924000	+	OTTHUMT00000255246	Coding	1921177	1924000
TC17001193.hg.1	4.54	4.3	1.18	0.034168	0.975856	MIR33B	microRNA 33b	NR_030361; ENST00000385104; uc021trh.1	RefSeq; ENSEMBL; UCSC Genes	Homo sapiens microRNA 33b (MIR33B), microRNA.; ncrna:miRNA chromosome:GRCh37:17:17717150:17717245:-1 gene:ENSG00000207839 gene_biotype:miRNA transcript_biotype:miRNA		chr17	17717150 - 17717245	-	NR_030361; ENST00000385104	Coding	17717150	17717245
TC17001780.hg.1	3.86	3.62	1.18	0.015749	0.975856	OTTHUMG00000132315	NULL	ENST00000431604; OTTHUMT00000255428	ENSEMBL; Havana transcript	cdna:known chromosome:GRCh37:17:61458592:61491673:-1 gene:ENSG00000226797 gene_biotype:antisense transcript_biotype:antisense; cdna:all chromosome:VEGA52:17:61458592:61491673:-1 Gene:OTTHUMG00000132315		chr17	61458592 - 61491673	-	OTTHUMT00000255428	Coding	61458592	61491673
TC19002052.hg.1	5.15	4.91	1.18	0.014861	0.975856		accn=NULL class=lncRNA name= ref=UCSCGeneNoncode transcriptId=uc002nqu.3 cpcScore=5.6621100 cnci=-0.1936424	n383436	NONCODE	accn=NULL class=lncRNA name= ref=UCSCGeneNoncode transcriptId=uc002nqu.3 cpcScore=5.6621100 cnci=-0.1936424		chr19	22779059 - 22786351	+		NonCoding	22779059	22786351
TC20000143.hg.1	3.54	3.3	1.18	0.027204	0.975856	OTTHUMG00000032029	NULL	ENST00000431034; OTTHUMT00000078277	ENSEMBL; Havana transcript	havana:lincRNA chromosome:GRCh37:20:21510840:21511382:1 gene:ENSG00000233492 gene_biotype:lincRNA transcript_biotype:lincRNA; cdna:all chromosome:VEGA52:20:21510840:21511382:1 Gene:OTTHUMG00000032029		chr20	21510840 - 21511382	+	OTTHUMT00000078277	Coding	21510840	21511382
TC20000737.hg.1	4.27	4.03	1.18	0.038979	0.975856		[retired] havana:lincRNA chromosome:GRCh37:20:25982172:25982935:-1 gene:ENSG00000225160 gene_biotype:lincRNA transcript_biotype:lincRNA	ENST00000437782	ENSEMBL	[retired] havana:lincRNA chromosome:GRCh37:20:25982172:25982935:-1 gene:ENSG00000225160 gene_biotype:lincRNA transcript_biotype:lincRNA		chr20	25982172 - 25982935	-		Coding	25982172	25982935
TC20001145.hg.1	3.57	3.33	1.18	0.006992	0.975856		accn=BC038192 class=mRNAlike lncRNA name=Human lncRNA ref=JounralRNA transcriptId=2042 cpcScore=-1.0486800 cnci=-0.3124932|linc-SSTR4-7 chr20:+:22034830-22055238	n339598; TCONS_00027912-XLOC_013482	NONCODE; Rinn lincRNA	accn=BC038192 class=mRNAlike lncRNA name=Human lncRNA ref=JounralRNA transcriptId=2042 cpcScore=-1.0486800 cnci=-0.3124932; linc-SSTR4-7 chr20:+:22034830-22055238		chr20	22034728 - 22055292	+		NonCoding	22034728	22055292
TC6_mann_hap4000023.hg.1	4.81	4.57	1.18	0.000857	0.967068	HCG9	HLA complex group 9 (non-protein coding); NULL	NR_028032; uc011grc.2; OTTHUMT00000310884	RefSeq; UCSC Genes; Havana transcript	Homo sapiens HLA complex group 9 (non-protein coding) (HCG9), non-coding RNA.; cdna:all chromosome:VEGA52:6-MANN:1228148:1231442:1 Gene:OTTHUMG00000149190		chr6_mann_hap4	1241472 - 1244766	+	NR_028032; OTTHUMT00000310884	Coding	1241472	1244766	NR_028032	GO:0008150	biological_process	no biological data available	NR_028032	GO:0005575	cellular_component	no biological data available	NR_028032	GO:0003674	molecular_function	no biological data available
TC6_ssto_hap7000021.hg.1	4.81	4.57	1.18	0.000857	0.967068	HCG9	HLA complex group 9 (non-protein coding); NULL	NR_028032; uc011jef.2; OTTHUMT00000104361	RefSeq; UCSC Genes; Havana transcript	Homo sapiens HLA complex group 9 (non-protein coding) (HCG9), non-coding RNA.; cdna:all chromosome:VEGA52:6-SSTO:1259634:1262927:1 Gene:OTTHUMG00000044845		chr6_ssto_hap7	1272216 - 1275509	+	NR_028032; OTTHUMT00000104361	Coding	1272216	1275509	NR_028032	GO:0008150	biological_process	no biological data available	NR_028032	GO:0005575	cellular_component	no biological data available	NR_028032	GO:0003674	molecular_function	no biological data available
TC01003550.hg.1	3.95	3.72	1.17	0.020446	0.975856	OTTHUMG00000034985	NULL	ENST00000426575; OTTHUMT00000084671	ENSEMBL; Havana transcript	havana:lincRNA chromosome:GRCh37:1:175873898:175889649:-1 gene:ENSG00000227740 gene_biotype:lincRNA transcript_biotype:lincRNA; cdna:all chromosome:VEGA52:1:175873898:175889649:-1 Gene:OTTHUMG00000034985		chr1	175873898 - 175889649	-	OTTHUMT00000084671	Coding	175873898	175889649
TC01004741.hg.1	3.77	3.54	1.17	0.036848	0.975856		accn=NULL class=mRNAlike lncRNA name=vega lncRNA ref=GENCODE transcriptId=OTTHUMT00000039103 cpcScore=-0.2993430 cnci=-0.3046266	n326374	NONCODE	accn=NULL class=mRNAlike lncRNA name=vega lncRNA ref=GENCODE transcriptId=OTTHUMT00000039103 cpcScore=-0.2993430 cnci=-0.3046266		chr1	151413618 - 151430776	+		NonCoding	151413618	151430776
TC01006191.hg.1	5.05	4.82	1.17	0.028238	0.975856		accn=AK095163 class=mRNAlike lncRNA name=Human lncRNA ref=JounralRNA transcriptId=959 cpcScore=-1.0407000 cnci=-0.3262904	n338554	NONCODE	accn=AK095163 class=mRNAlike lncRNA name=Human lncRNA ref=JounralRNA transcriptId=959 cpcScore=-1.0407000 cnci=-0.3262904		chr1	231464488 - 231467017	-		NonCoding	231464488	231467017
TC02000784.hg.1	3.37	3.15	1.17	0.015613	0.975856	OTTHUMG00000153411	NULL	ENST00000454503; OTTHUMT00000331072	ENSEMBL; Havana transcript	cdna:known chromosome:GRCh37:2:128225153:128247366:1 gene:ENSG00000231731 gene_biotype:antisense transcript_biotype:antisense; cdna:all chromosome:VEGA52:2:128225153:128247366:1 Gene:OTTHUMG00000153411		chr2	128225153 - 128247366	+	OTTHUMT00000331072	Coding	128225153	128247366
TC02001209.hg.1	4.7	4.47	1.17	0.029678	0.975856		ncrna:misc_RNA chromosome:GRCh37:2:206890317:206890421:1 gene:ENSG00000207386 gene_biotype:misc_RNA transcript_biotype:misc_RNA	ENST00000384656	ENSEMBL	ncrna:misc_RNA chromosome:GRCh37:2:206890317:206890421:1 gene:ENSG00000207386 gene_biotype:misc_RNA transcript_biotype:misc_RNA		chr2	206890317 - 206890421	+		Coding	206890317	206890421
TC02002276.hg.1	6.29	6.07	1.17	0.047575	0.975856	BIN1	bridging integrator 1; NULL	NM_004305; NM_139343; NM_139344; NM_139345; NM_139346; NM_139347; NM_139348; NM_139349; NM_139350; NM_139351; ENST00000259238; ENST00000316724; ENST00000346226; ENST00000348750; ENST00000351659; ENST00000352848; ENST00000357970; ENST00000376113; ENST00000393040; ENST00000393041; ENST00000409400; ENST00000466111; uc002tnx.2; uc002tns.2; uc002tnv.2; uc002tny.2; uc002tnw.2; uc002tnz.2; uc002toa.2; u…	RefSeq; ENSEMBL; UCSC Genes; GenBank; Havana transcript	Homo sapiens bridging integrator 1 (BIN1), transcript variant 8, mRNA.; Homo sapiens bridging integrator 1 (BIN1), transcript variant 1, mRNA.; Homo sapiens bridging integrator 1 (BIN1), transcript variant 2, mRNA.; Homo sapiens bridging integrator 1 (BIN1), transcript variant 3, mRNA.; Homo sapiens bridging integrator 1 (BIN1), transcript variant 4, mRNA.; Homo sapiens bridging integrator 1 (BIN…		chr2	127805599 - 127864931	-	NM_004305; NM_139343; NM_139344; NM_139345; NM_139346; NM_139347; NM_139348; NM_139349; NM_139350; NM_139351; ENST00000259238; ENST00000316724; ENST00000346226; ENST00000348750; ENST00000351659; ENST00000352848; ENST00000357970; ENST00000376113; ENST00000393040; ENST00000393041; ENST00000409400; ENST00000466111; BC004101; OTTHUMT00000254302; OTTHUMT00000254298; OTTHUMT00000254303; OTTHUMT00000254…	Coding	127805599	127864931	NM_004305; NM_139343; NM_139344; NM_139345; NM_139346; NM_139347; NM_139348; NM_139349; NM_139350; NM_139351; ENST00000259238; ENST00000316724; ENST00000346226; ENST00000348750; ENST00000351659; ENST00000352848; ENST00000357970; ENST00000376113; ENST00000393040; ENST00000393041; ENST00000409400; ENST00000466111; BC004101; OTTHUMT00000254298	GO:0006897; GO:0007275; GO:0008283; GO:0019048; GO:0042692; GO:0043547; GO:0045807; GO:0030100; GO:0030154	endocytosis; multicellular organismal development; cell proliferation; virus-host interaction; muscle cell differentiation; positive regulation of GTPase activity; positive regulation of endocytosis; regulation of endocytosis; cell differentiation	inferred from electronic annotation; traceable author statement	NM_004305; NM_139343; NM_139344; NM_139345; NM_139346; NM_139347; NM_139348; NM_139349; NM_139350; NM_139351; ENST00000259238; ENST00000316724; ENST00000346226; ENST00000348750; ENST00000351659; ENST00000352848; ENST00000357970; ENST00000376113; ENST00000393040; ENST00000393041; ENST00000409400; ENST00000466111; BC004101; OTTHUMT00000254298	GO:0005634; GO:0005737; GO:0008021; GO:0015629; GO:0043196; GO:0043679; GO:0044300	nucleus; cytoplasm; synaptic vesicle; actin cytoskeleton; varicosity; axon terminus; cerebellar mossy fiber	inferred from electronic annotation; inferred from direct assay; traceable author statement	NM_004305; NM_139343; NM_139344; NM_139345; NM_139346; NM_139347; NM_139348; NM_139349; NM_139350; NM_139351; ENST00000259238; ENST00000316724; ENST00000346226; ENST00000348750; ENST00000351659; ENST00000352848; ENST00000357970; ENST00000376113; ENST00000393040; ENST00000393041; ENST00000409400; ENST00000466111; BC004101; OTTHUMT00000254298	GO:0005515; GO:0032403; GO:0046982; GO:0051020; GO:0019904	protein binding; protein complex binding; protein heterodimerization activity; GTPase binding; protein domain specific binding	inferred from physical interaction; inferred from electronic annotation				ENST00000259238; ENST00000316724; ENST00000346226; ENST00000348750; ENST00000351659; ENST00000352848; ENST00000357970; ENST00000376113; ENST00000393040; ENST00000393041; ENST00000409400	Pfam	IPR001452; IPR004148; IPR011511	Src homology-3 domain; BAR domain; Variant SH3
TC02003373.hg.1	6.67	6.44	1.17	0.04539	0.975856		accn=NULL class=lincRNA name=Human lincRNA ref=Scripture Reconstruction LincRNAs By Luo transcriptId=linc_luo_1897 cpcScore=-1.3136800 cnci=-0.1618503	n346347	NONCODE	accn=NULL class=lincRNA name=Human lincRNA ref=Scripture Reconstruction LincRNAs By Luo transcriptId=linc_luo_1897 cpcScore=-1.3136800 cnci=-0.1618503		chr2	85541906 - 85543149	+		NonCoding	85541906	85543149
TC02004107.hg.1	4.06	3.84	1.17	0.02773	0.975856		accn=NULL class=mRNAlike lncRNA name=vega lncRNA ref=GENCODE transcriptId=OTTHUMT00000324314 cpcScore=-0.5522240 cnci=-0.2193867	n325369	NONCODE	accn=NULL class=mRNAlike lncRNA name=vega lncRNA ref=GENCODE transcriptId=OTTHUMT00000324314 cpcScore=-0.5522240 cnci=-0.2193867		chr2	23407040 - 23408420	-		NonCoding	23407040	23408420
TC02004606.hg.1	3.35	3.12	1.17	0.048651	0.975856		accn=NULL class=mRNAlike lncRNA name=vega lncRNA ref=GENCODE transcriptId=OTTHUMT00000331841 cpcScore=-1.0760100 cnci=-0.3878041	n325135	NONCODE	accn=NULL class=mRNAlike lncRNA name=vega lncRNA ref=GENCODE transcriptId=OTTHUMT00000331841 cpcScore=-1.0760100 cnci=-0.3878041		chr2	138352794 - 138400447	-		NonCoding	138352794	138400447
TC03000631.hg.1	8.05	7.82	1.17	0.00351	0.975856	FAM162A	family with sequence similarity 162, member A; NULL	NM_014367; ENST00000232125; ENST00000440333; ENST00000469967; ENST00000477892; uc003eez.3; uc011bjq.1; BC010896; OTTHUMT00000355768; OTTHUMT00000355767; OTTHUMT00000355766	RefSeq; ENSEMBL; UCSC Genes; GenBank; Havana transcript	Homo sapiens family with sequence similarity 162, member A (FAM162A), mRNA.; cdna:putative chromosome:GRCh37:3:122103023:122128764:1 gene:ENSG00000114023 gene_biotype:protein_coding transcript_biotype:protein_coding; [retired] cdna:known chromosome:GRCh37:3:122103074:122128781:1 gene:ENSG00000114023 gene_biotype:protein_coding transcript_biotype:protein_coding; cdna:putative chromosome:GRCh37:3:1…		chr3	122103023 - 122131181	+	NM_014367; ENST00000232125; ENST00000440333; ENST00000469967; ENST00000477892; BC010896; OTTHUMT00000355768; OTTHUMT00000355767; OTTHUMT00000355766	Coding	122103023	122131181	NM_014367; ENST00000232125; ENST00000440333; ENST00000469967; ENST00000477892; BC010896; OTTHUMT00000355766	GO:0006919; GO:0006927; GO:0043065; GO:0051402; GO:0071456; GO:0090200; GO:0006915	activation of cysteine-type endopeptidase activity involved in apoptotic process; transformed cell apoptotic process; positive regulation of apoptotic process; neuron apoptotic process; cellular response to hypoxia; positive regulation of release of cytochrome c from mitochondria; apoptotic process	inferred from direct assay; inferred from electronic annotation	NM_014367; ENST00000232125; ENST00000440333; ENST00000469967; ENST00000477892; BC010896; OTTHUMT00000355766	GO:0005739; GO:0016021; GO:0016020	mitochondrion; integral to membrane; membrane	inferred from electronic annotation	NM_014367; ENST00000232125; ENST00000440333; ENST00000469967; ENST00000477892; BC010896; OTTHUMT00000355766	GO:0005515	protein binding	inferred from physical interaction				ENST00000232125; ENST00000440333; ENST00000469967; ENST00000477892	Pfam	IPR009432	Protein of unknown function DUF1075
TC03002487.hg.1	3.75	3.52	1.17	0.006268	0.975856		accn=BC042737 class=mRNAlike lncRNA name=Human lncRNA ref=JounralRNA transcriptId=1886 cpcScore=-1.3036400 cnci=-0.3901473|accn=NULL class=lncRNA name= ref=UCSCGeneNoncode transcriptId=uc003eca.2 cpcScore=-1.2966400 cnci=-0.3533976	n339448; n384302	NONCODE	accn=BC042737 class=mRNAlike lncRNA name=Human lncRNA ref=JounralRNA transcriptId=1886 cpcScore=-1.3036400 cnci=-0.3901473; accn=NULL class=lncRNA name= ref=UCSCGeneNoncode transcriptId=uc003eca.2 cpcScore=-1.2966400 cnci=-0.3533976		chr3	118661926 - 118667088	+		NonCoding	118661926	118667088
TC04000746.hg.1	3.89	3.67	1.17	0.019195	0.975856	OTTHUMG00000161447	NULL	ENST00000507934; uc003ilv.1; OTTHUMT00000364976	ENSEMBL; UCSC Genes; Havana transcript	cdna:known chromosome:GRCh37:4:151500241:151502697:1 gene:ENSG00000249690 gene_biotype:processed_transcript transcript_biotype:processed_transcript; cdna:all chromosome:VEGA52:4:151500241:151502697:1 Gene:OTTHUMG00000161447		chr4	151500241 - 151502697	+	OTTHUMT00000364976	Coding	151500241	151502697
TC05003441.hg.1	3.95	3.72	1.17	0.02526	0.975856	ZNF474	zinc finger protein 474; NULL	NM_207317; ENST00000296600; uc003ksv.3; uc021ycy.1; BC133022; OTTHUMT00000250883; OTTHUMT00000371220; OTTHUMT00000371222	RefSeq; ENSEMBL; UCSC Genes; GenBank; Havana transcript	Homo sapiens zinc finger protein 474 (ZNF474), mRNA.; cdna:known chromosome:GRCh37:5:121465208:121489266:1 gene:ENSG00000164185 gene_biotype:protein_coding transcript_biotype:protein_coding; Homo sapiens zinc finger protein 474, mRNA (cDNA clone MGC:164653 IMAGE:40147044), complete cds.; cdna:all chromosome:VEGA52:5:121465208:121489266:1 Gene:OTTHUMG00000128911; cdna:all chromosome:VEGA52:5:12146…		chr5	121465208 - 121489266	+	NM_207317; ENST00000296600; BC133022; OTTHUMT00000250883; OTTHUMT00000371220; OTTHUMT00000371222	Coding	121465208	121489266									NM_207317; ENST00000296600; BC133022; OTTHUMT00000250883	GO:0008270; GO:0046872	zinc ion binding; metal ion binding	inferred from electronic annotation
TC05001566.hg.1	3.74	3.51	1.17	0.011785	0.975856		ncrna:misc_RNA chromosome:GRCh37:5:86398420:86398663:-1 gene:ENSG00000251951 gene_biotype:misc_RNA transcript_biotype:misc_RNA	ENST00000516142	ENSEMBL	ncrna:misc_RNA chromosome:GRCh37:5:86398420:86398663:-1 gene:ENSG00000251951 gene_biotype:misc_RNA transcript_biotype:misc_RNA		chr5	86398420 - 86398663	-		Coding	86398420	86398663
TC05001631.hg.1	3.27	3.04	1.17	0.002182	0.967068		DQ597441,uc021ybx.1	uc021ybx.1	UCSC Genes			chr5	98859299 - 98859327	-		Coding	98859299	98859327
TC05003036.hg.1	3.78	3.56	1.17	0.014636	0.975856		linc-CD180-2 chr5:-:66928093-66942617|linc-CD180-2 chr5:-:66930142-66993025|linc-CD180-2 chr5:-:66985556-66992889	TCONS_l2_00023760-XLOC_l2_012067; TCONS_l2_00022931-XLOC_l2_012067; TCONS_l2_00022932-XLOC_l2_012067	Broad TUCP	linc-CD180-2 chr5:-:66928093-66942617; linc-CD180-2 chr5:-:66930142-66993025; linc-CD180-2 chr5:-:66985556-66992889		chr5	66928094 - 66993025	-		NonCoding	66928094	66993025
TC06002087.hg.1	3.33	3.1	1.17	0.002666	0.975856		uc021zer.1	uc021zer.1	UCSC Genes			chr6	126923380 - 126923444	-		Coding	126923380	126923444
TC06003551.hg.1	3.51	3.29	1.17	0.048989	0.975856		linc-OR2B2 chr6:-:27983255-28028195|linc-OR2B2 chr6:-:28007037-28028206	TCONS_l2_00024679-XLOC_l2_012929; TCONS_l2_00024680-XLOC_l2_012929	Broad TUCP	linc-OR2B2 chr6:-:27983255-28028195; linc-OR2B2 chr6:-:28007037-28028206		chr6	27983256 - 28028206	-		NonCoding	27983256	28028206
TC07002616.hg.1	3.96	3.73	1.17	0.010184	0.975856		linc-TRIM24 chr7:+:137848185-137849383	TCONS_00013088-XLOC_006273	Rinn lincRNA	linc-TRIM24 chr7:+:137848185-137849383		chr7	137848186 - 137849383	+		NonCoding	137848186	137849383
TC08000691.hg.1	4.06	3.84	1.17	0.044207	0.975856	OTTHUMG00000059818	NULL	ENST00000366457; ENST00000430457; OTTHUMT00000132993; OTTHUMT00000132996; OTTHUMT00000132992; OTTHUMT00000132994; OTTHUMT00000132995	ENSEMBL; Havana transcript	cdna:putative chromosome:GRCh37:8:119294481:119297202:1 gene:ENSG00000225885 gene_biotype:protein_coding transcript_biotype:protein_coding; cdna:known chromosome:GRCh37:8:119303447:119412844:1 gene:ENSG00000225885 gene_biotype:protein_coding transcript_biotype:processed_transcript; cdna:all chromosome:VEGA52:8:119294481:119297202:1 Gene:OTTHUMG00000059818; cdna:all chromosome:VEGA52:8:119303447:1…		chr8	119294481 - 119412844	+	OTTHUMT00000132993; OTTHUMT00000132996; OTTHUMT00000132992; OTTHUMT00000132994; OTTHUMT00000132995	Coding	119294481	119412844
TC08001419.hg.1	3.4	3.17	1.17	0.018801	0.975856	OTTHUMG00000164157	NULL	ENST00000523284; OTTHUMT00000377512	ENSEMBL; Havana transcript	havana:lincRNA chromosome:GRCh37:8:93577671:93667722:-1 gene:ENSG00000253634 gene_biotype:lincRNA transcript_biotype:lincRNA; cdna:all chromosome:VEGA52:8:93577671:93667722:-1 Gene:OTTHUMG00000164157		chr8	93577671 - 93667722	-	OTTHUMT00000377512	Coding	93577671	93667722
TC08001611.hg.1	3.97	3.75	1.17	0.02137	0.975856		havana:lincRNA chromosome:GRCh37:8:125948766:125956007:-1 gene:ENSG00000255313 gene_biotype:lincRNA transcript_biotype:lincRNA	ENST00000531948	ENSEMBL	havana:lincRNA chromosome:GRCh37:8:125948766:125956007:-1 gene:ENSG00000255313 gene_biotype:lincRNA transcript_biotype:lincRNA		chr8	125948766 - 125956007	-		Coding	125948766	125956007
TC09000904.hg.1	3.77	3.54	1.17	0.010452	0.975856	OTTHUMG00000019540	NULL	ENST00000413066; OTTHUMT00000051706	ENSEMBL; Havana transcript	havana:lincRNA chromosome:GRCh37:9:7930827:7935137:-1 gene:ENSG00000226376 gene_biotype:lincRNA transcript_biotype:lincRNA; cdna:all chromosome:VEGA52:9:7930827:7935137:-1 Gene:OTTHUMG00000019540		chr9	7930827 - 7935137	-	OTTHUMT00000051706	Coding	7930827	7935137
TC09001659.hg.1	5.34	5.11	1.17	0.031753	0.975856	QRFP	pyroglutamylated RFamide peptide; NULL	ENST00000343079; BC101127; OTTHUMT00000254566; BC101128; NM_198180	ENSEMBL; GenBank; Havana transcript; RefSeq	cdna:known chromosome:GRCh37:9:133768815:133769225:-1 gene:ENSG00000188710 gene_biotype:protein_coding transcript_biotype:protein_coding; Homo sapiens pyroglutamylated RFamide peptide, mRNA (cDNA clone MGC:119794 IMAGE:40014164), complete cds.; cdna:all chromosome:VEGA52:9:133768815:133769225:-1 Gene:OTTHUMG00000131663; Homo sapiens pyroglutamylated RFamide peptide, mRNA (cDNA clone MGC:119797 IM…		chr9	133768815 - 133769225	-	ENST00000343079; BC101127; OTTHUMT00000254566; BC101128; NM_198180	Coding	133768815	133769225	ENST00000343079; BC101127; OTTHUMT00000254566; BC101128; NM_198180	GO:0007218; GO:0007625; GO:0007626; GO:0045777; GO:0060259	neuropeptide signaling pathway; grooming behavior; locomotory behavior; positive regulation of blood pressure; regulation of feeding behavior	inferred from direct assay; inferred from electronic annotation; inferred from sequence or structural similarity	ENST00000343079; BC101127; OTTHUMT00000254566; BC101128; NM_198180	GO:0005575; GO:0005576	cellular_component; extracellular region	no biological data available; traceable author statement; inferred from electronic annotation	ENST00000343079; BC101127; OTTHUMT00000254566; BC101128; NM_198180	GO:0005184; GO:0031854; GO:0001664	neuropeptide hormone activity; orexigenic neuropeptide QRFP receptor binding; G-protein coupled receptor binding	inferred from direct assay; inferred from sequence or structural similarity; inferred from electronic annotation				ENST00000343079	Pfam	IPR024565	Orexigenic neuropeptide QRFP/P518
TC09001980.hg.1	3.44	3.21	1.17	0.03604	0.975856		linc-ANKRD20A4-4 chr9:+:68995846-68998913	TCONS_00015999-XLOC_007383	Rinn lincRNA	linc-ANKRD20A4-4 chr9:+:68995846-68998913		chr9	68995847 - 68998913	+		NonCoding	68995847	68998913
TC09002055.hg.1	3.71	3.48	1.17	0.025798	0.975856		linc-NAA35-1 chr9:+:88472599-88474762|linc-NAA35-1 chr9:+:88472825-88488125	TCONS_00016638-XLOC_007433; TCONS_00016038-XLOC_007433	Rinn lincRNA	linc-NAA35-1 chr9:+:88472599-88474762; linc-NAA35-1 chr9:+:88472825-88488125		chr9	88472600 - 88488125	+		NonCoding	88472600	88488125
TC0X000402.hg.1	3.37	3.15	1.17	0.00207	0.967068	CDX4	caudal type homeobox 4; NULL	NM_005193; ENST00000373514; uc011mqk.2; BC128233; OTTHUMT00000057229	RefSeq; CSIRO; UCSC Genes; GenBank; Havana transcript	Homo sapiens caudal type homeobox 4 (CDX4), mRNA.; [mRNA] locus=scaffold2712:242766:251358:- gene:ENSG00000131264; Homo sapiens caudal type homeobox 4, mRNA (cDNA clone MGC:149373 IMAGE:40114658), complete cds.; cdna:all chromosome:VEGA52:X:72667090:72675081:1 Gene:OTTHUMG00000021831		chrX	72667088 - 72675081	+	NM_005193; ENST00000373514; BC128233; OTTHUMT00000057229	Coding	72667088	72675081	NM_005193; ENST00000373514; BC128233; OTTHUMT00000057229	GO:0000122; GO:0001568; GO:0006351; GO:0009952; GO:0060711; GO:0001890; GO:0006355; GO:0007275	negative regulation of transcription from RNA polymerase II promoter; blood vessel development; transcription, DNA-dependent; anterior/posterior pattern specification; labyrinthine layer development; placenta development; regulation of transcription, DNA-dependent; multicellular organismal development	inferred from electronic annotation	NM_005193; ENST00000373514; BC128233; OTTHUMT00000057229	GO:0005634	nucleus	inferred from electronic annotation	NM_005193; ENST00000373514; BC128233; OTTHUMT00000057229	GO:0000976; GO:0003700; GO:0003677; GO:0043565	transcription regulatory region sequence-specific DNA binding; sequence-specific DNA binding transcription factor activity; DNA binding; sequence-specific DNA binding	inferred from electronic annotation				ENST00000373514	Pfam	IPR001356; IPR006820	Homeodomain; Caudal-like activation domain
TC0X002088.hg.1	3.92	3.69	1.17	0.025534	0.975856		accn=NULL class=lncRNA name= ref=UCSCGeneNoncode transcriptId=uc010nki.1 cpcScore=2.2680500 cnci=-0.3732588	n386538	NONCODE	accn=NULL class=lncRNA name= ref=UCSCGeneNoncode transcriptId=uc010nki.1 cpcScore=2.2680500 cnci=-0.3732588		chrX	56763221 - 56764017	-		NonCoding	56763221	56764017
TC10001010.hg.1	4.26	4.03	1.17	0.049413	0.975856		[retired] cdna:putative chromosome:GRCh37:10:6168005:6179520:-1 gene:ENSG00000232547 gene_biotype:antisense transcript_biotype:antisense|[retired] cdna:all chromosome:VEGA50:10:6168005:6179520:-1 Gene:OTTHUMG00000017614	ENST00000435526; OTTHUMT00000046625	ENSEMBL; Havana transcript	[retired] cdna:putative chromosome:GRCh37:10:6168005:6179520:-1 gene:ENSG00000232547 gene_biotype:antisense transcript_biotype:antisense; [retired] cdna:all chromosome:VEGA50:10:6168005:6179520:-1 Gene:OTTHUMG00000017614		chr10	6168005 - 6179520	-		Coding	6168005	6179520
TC10002578.hg.1	3.49	3.26	1.17	0.011523	0.975856		accn=NULL class=mRNAlike lncRNA name=vega lncRNA ref=GENCODE transcriptId=OTTHUMT00000047735 cpcScore=-0.8646950 cnci=-0.1094779	n325993	NONCODE	accn=NULL class=mRNAlike lncRNA name=vega lncRNA ref=GENCODE transcriptId=OTTHUMT00000047735 cpcScore=-0.8646950 cnci=-0.1094779		chr10	43716819 - 43727780	-		NonCoding	43716819	43727780
TC11001727.hg.1	4.69	4.46	1.17	0.028555	0.975856		uc021qiq.1	uc021qiq.1	UCSC Genes			chr11	46801424 - 46801681	-		Coding	46801424	46801681
TC11001803.hg.1	3.79	3.56	1.17	0.037314	0.975856	OR1S2	olfactory receptor, family 1, subfamily S, member 2	NM_001004459; ENST00000302592; uc010rkb.2	RefSeq; CSIRO; UCSC Genes	Homo sapiens olfactory receptor, family 1, subfamily S, member 2 (OR1S2), mRNA.; [mRNA] locus=scaffold2851:172970:173890:+ gene:ENSG00000197887		chr11	57970674 - 57971653	-	NM_001004459; ENST00000302592	Coding	57970674	57971653	NM_001004459; ENST00000302592	GO:0007165; GO:0007186; GO:0007608; GO:0050896; GO:0050911	signal transduction; G-protein coupled receptor signaling pathway; sensory perception of smell; response to stimulus; detection of chemical stimulus involved in sensory perception of smell	inferred from electronic annotation	NM_001004459; ENST00000302592	GO:0005886; GO:0016021; GO:0016020	plasma membrane; integral to membrane; membrane	traceable author statement; inferred from electronic annotation	NM_001004459; ENST00000302592	GO:0004930; GO:0004984; GO:0004871	G-protein coupled receptor activity; olfactory receptor activity; signal transducer activity	inferred from electronic annotation				ENST00000302592	Pfam	IPR000276; IPR019424	G protein-coupled receptor, rhodopsin-like; 7TM GPCR, olfactory receptor/chemoreceptor Srsx
TC11002118.hg.1	4.23	3.99	1.17	0.014299	0.975856		cdna:known chromosome:GRCh37:11:76470960:76479267:-1 gene:ENSG00000254632 gene_biotype:antisense transcript_biotype:antisense	ENST00000533437	ENSEMBL	cdna:known chromosome:GRCh37:11:76470960:76479267:-1 gene:ENSG00000254632 gene_biotype:antisense transcript_biotype:antisense		chr11	76470960 - 76479267	-		Coding	76470960	76479267
TC12001012.hg.1	3.3	3.07	1.17	0.043047	0.975856		havana:lincRNA chromosome:GRCh37:12:126843848:126845611:1 gene:ENSG00000255595 gene_biotype:lincRNA transcript_biotype:lincRNA	ENST00000536639	ENSEMBL	havana:lincRNA chromosome:GRCh37:12:126843848:126845611:1 gene:ENSG00000255595 gene_biotype:lincRNA transcript_biotype:lincRNA		chr12	126843848 - 126845611	+		Coding	126843848	126845611
TC12001059.hg.1	3.8	3.58	1.17	0.005935	0.975856		havana:lincRNA chromosome:GRCh37:12:133038828:133039442:1 gene:ENSG00000256875 gene_biotype:lincRNA transcript_biotype:lincRNA	ENST00000537742	ENSEMBL	havana:lincRNA chromosome:GRCh37:12:133038828:133039442:1 gene:ENSG00000256875 gene_biotype:lincRNA transcript_biotype:lincRNA		chr12	133038828 - 133039312	+		Coding	133038828	133039312
TC12001332.hg.1	4.12	3.9	1.17	0.015857	0.975856	C12orf71	chromosome 12 open reading frame 71	NM_001080406; ENST00000398815; ENST00000429849; uc001rhq.3	RefSeq; ENSEMBL; UCSC Genes	Homo sapiens chromosome 12 open reading frame 71 (C12orf71), mRNA.; [retired] cdna:known chromosome:GRCh37:12:27233990:27235416:-1 gene:ENSG00000214700 gene_biotype:protein_coding transcript_biotype:protein_coding; cdna:known chromosome:GRCh37:12:27233991:27235447:-1 gene:ENSG00000214700 gene_biotype:protein_coding transcript_biotype:protein_coding		chr12	27233990 - 27235455	-	NM_001080406; ENST00000398815; ENST00000429849	Coding	27233990	27235455
TC12003103.hg.1	3.35	3.12	1.17	0.020477	0.975856		linc-MED13L-1 chr12:-:116795420-116796812	TCONS_00020939-XLOC_010210	Rinn lincRNA	linc-MED13L-1 chr12:-:116795420-116796812		chr12	116795421 - 116796812	-		NonCoding	116795421	116796812
TC14000561.hg.1	9.61	9.39	1.17	0.010646	0.975856		cdna:pseudogene chromosome:GRCh37:14:91232917:91233333:1 gene:ENSG00000213315 gene_biotype:pseudogene transcript_biotype:processed_pseudogene	ENST00000393407	ENSEMBL	cdna:pseudogene chromosome:GRCh37:14:91232917:91233333:1 gene:ENSG00000213315 gene_biotype:pseudogene transcript_biotype:processed_pseudogene		chr14	91232917 - 91233333	+		Coding	91232917	91233333
TC15000374.hg.1	3.7	3.47	1.17	0.000372	0.967068		havana:lincRNA chromosome:GRCh37:15:48236241:48241706:1 gene:ENSG00000259730 gene_biotype:lincRNA transcript_biotype:lincRNA	ENST00000558370	ENSEMBL	havana:lincRNA chromosome:GRCh37:15:48236241:48241706:1 gene:ENSG00000259730 gene_biotype:lincRNA transcript_biotype:lincRNA		chr15	48236241 - 48241706	+		Coding	48236241	48241706
TC15001145.hg.1	3.63	3.41	1.17	0.014528	0.975856	LOC101059939	uncharacterized LOC101059939	ENST00000501830	ENSEMBL	cdna:known chromosome:GRCh37:15:30909201:30917976:-1 gene:ENSG00000247728 gene_biotype:antisense transcript_biotype:antisense		chr15	30857143 - 30917976	-	ENST00000501830	Coding	30857143	30917976					ENST00000501830	GO:0005739	mitochondrion	inferred from electronic annotation
TC15001472.hg.1	3.87	3.65	1.17	0.035831	0.975856		ncrna:snoRNA chromosome:GRCh37:15:56247899:56248002:-1 gene:ENSG00000238513 gene_biotype:snoRNA transcript_biotype:snoRNA	ENST00000459436	ENSEMBL	ncrna:snoRNA chromosome:GRCh37:15:56247899:56248002:-1 gene:ENSG00000238513 gene_biotype:snoRNA transcript_biotype:snoRNA		chr15	56247899 - 56248002	-		Coding	56247899	56248002
TC15001569.hg.1	3.76	3.54	1.17	0.048782	0.975856		ncrna:snoRNA chromosome:GRCh37:15:65863311:65863411:-1 gene:ENSG00000238715 gene_biotype:snoRNA transcript_biotype:snoRNA	ENST00000459019	ENSEMBL	ncrna:snoRNA chromosome:GRCh37:15:65863311:65863411:-1 gene:ENSG00000238715 gene_biotype:snoRNA transcript_biotype:snoRNA		chr15	65863311 - 65863411	-		Coding	65863311	65863411
TC15001912.hg.1	3.65	3.42	1.17	0.037566	0.975856		ncrna:miRNA chromosome:GRCh37:15:94440141:94440256:-1 gene:ENSG00000222409 gene_biotype:miRNA transcript_biotype:miRNA	ENST00000410477	ENSEMBL	ncrna:miRNA chromosome:GRCh37:15:94440141:94440256:-1 gene:ENSG00000222409 gene_biotype:miRNA transcript_biotype:miRNA		chr15	94440141 - 94440256	-		Coding	94440141	94440256
TC15002203.hg.1	5	4.77	1.17	0.011196	0.975856		accn=AF090428 class=mRNAlike lncRNA name=NULL ref=H-invitational v7.5 transcriptId=HIT000068211 cpcScore=-0.7387180 cnci=-0.0952251	n332953	NONCODE	accn=AF090428 class=mRNAlike lncRNA name=NULL ref=H-invitational v7.5 transcriptId=HIT000068211 cpcScore=-0.7387180 cnci=-0.0952251		chr15	52632394 - 52643678	+		NonCoding	52632394	52643678
TC15002407.hg.1	3.46	3.23	1.17	0.017432	0.975856		accn=NULL class=lincRNA name=Human lincRNA ref=Scripture Reconstruction LincRNAs By Luo transcriptId=linc_luo_1409 cpcScore=-1.2670100 cnci=-0.2141420	n345860	NONCODE	accn=NULL class=lincRNA name=Human lincRNA ref=Scripture Reconstruction LincRNAs By Luo transcriptId=linc_luo_1409 cpcScore=-1.2670100 cnci=-0.2141420		chr15	100417176 - 100501612	+		NonCoding	100417176	100501612
TC17000868.hg.1	7.53	7.31	1.17	0.003627	0.975856	UBALD2	UBA-like domain containing 2; NULL	NM_182565; ENST00000327490; uc010wsy.1; BC035511; BC060859; OTTHUMT00000255920	RefSeq; CSIRO; UCSC Genes; GenBank; Havana transcript	Homo sapiens UBA-like domain containing 2 (UBALD2), mRNA.; [mRNA] locus=scaffold1969:162157:162354:- gene:ENSG00000185262; Homo sapiens family with sequence similarity 100, member B, mRNA (cDNA clone MGC:29814 IMAGE:5091979), complete cds.; Homo sapiens family with sequence similarity 100, member B, mRNA (cDNA clone MGC:71792 IMAGE:30333976), complete cds.; cdna:all chromosome:VEGA52:17:74261283:…		chr17	74261283 - 74267379	+	NM_182565; ENST00000327490; BC035511; BC060859; OTTHUMT00000255920	Coding	74261283	74267379									ENST00000327490	GO:0005515	protein binding	inferred from electronic annotation
TC17001811.hg.1	3.55	3.32	1.17	0.034556	0.975856		BC033554,uc002jfq.1	uc002jfq.1	UCSC Genes			chr17	64394189 - 64412972	-		Coding	64394189	64412972
TC17002005.hg.1	4.02	3.79	1.17	0.033865	0.975856		accn=BC040634 class=mRNAlike lncRNA name=Human lncRNA ref=JounralRNA transcriptId=2908 cpcScore=-0.7850590 cnci=-0.1600067	n340447	NONCODE	accn=BC040634 class=mRNAlike lncRNA name=Human lncRNA ref=JounralRNA transcriptId=2908 cpcScore=-0.7850590 cnci=-0.1600067		chr17	1921177 - 1924000	+		NonCoding	1921177	1924000
TC18000821.hg.1	4.1	3.88	1.17	0.00347	0.975856		linc-LAMA1-1 chr18:-:9008803-9010215|linc-LAMA1-1 chr18:-:9008810-9010367	TCONS_00026400-XLOC_012751; TCONS_00026401-XLOC_012751	Rinn lincRNA	linc-LAMA1-1 chr18:-:9008803-9010215; linc-LAMA1-1 chr18:-:9008810-9010367		chr18	9008804 - 9010367	-		NonCoding	9008804	9010367
TC19001970.hg.1	3.89	3.65	1.17	0.003578	0.975856		accn=AL157460 class=mRNAlike lncRNA name=Human lncRNA ref=JounralRNA transcriptId=692 cpcScore=-1.0891000 cnci=-0.3877279	n338298	NONCODE	accn=AL157460 class=mRNAlike lncRNA name=Human lncRNA ref=JounralRNA transcriptId=692 cpcScore=-1.0891000 cnci=-0.3877279		chr19	9455460 - 9456574	+		NonCoding	9455460	9456574
TC20001639.hg.1	3.77	3.54	1.17	0.038389	0.975856		accn=NULL class=mRNAlike lncRNA name=vega lncRNA ref=GENCODE transcriptId=OTTHUMT00000259124 cpcScore=-1.0902400 cnci=-0.2994766	n324950	NONCODE	accn=NULL class=mRNAlike lncRNA name=vega lncRNA ref=GENCODE transcriptId=OTTHUMT00000259124 cpcScore=-1.0902400 cnci=-0.2994766		chr20	50537868 - 50550537	-		NonCoding	50537868	50550537
TC22000715.hg.1	3.68	3.45	1.17	0.011048	0.975856	PVALB	parvalbumin; NULL	NM_002854; ENST00000216200; ENST00000404171; ENST00000417718; uc003apx.3; uc010gwz.3; BC069300; BC096112; BC096115; OTTHUMT00000318857; OTTHUMT00000318860; OTTHUMT00000318858; OTTHUMT00000318859; OTTHUMT00000318861; OTTHUMT00000318862	RefSeq; ENSEMBL; UCSC Genes; GenBank; Havana transcript	Homo sapiens parvalbumin (PVALB), mRNA.; cdna:known chromosome:GRCh37:22:37196728:37215523:-1 gene:ENSG00000100362 gene_biotype:protein_coding transcript_biotype:protein_coding; cdna:known chromosome:GRCh37:22:37196811:37211435:-1 gene:ENSG00000100362 gene_biotype:protein_coding transcript_biotype:protein_coding; cdna:known chromosome:GRCh37:22:37196728:37213079:-1 gene:ENSG00000100362 gene_bioty…		chr22	37196728 - 37215523	-	NM_002854; ENST00000216200; ENST00000404171; ENST00000417718; BC069300; BC096112; BC096115; OTTHUMT00000318857; OTTHUMT00000318860; OTTHUMT00000318858; OTTHUMT00000318859; OTTHUMT00000318861; OTTHUMT00000318862	Coding	37196728	37215523					NM_002854; ENST00000216200; ENST00000404171; ENST00000417718; BC069300; BC096112; BC096115; OTTHUMT00000318857; OTTHUMT00000318860; OTTHUMT00000318858; OTTHUMT00000318862	GO:0005737; GO:0030424	cytoplasm; axon	inferred from electronic annotation	NM_002854; ENST00000216200; ENST00000404171; ENST00000417718; BC069300; BC096112; BC096115; OTTHUMT00000318857; OTTHUMT00000318860; OTTHUMT00000318858; OTTHUMT00000318861; OTTHUMT00000318862	GO:0005509; GO:0046872	calcium ion binding; metal ion binding	inferred from electronic annotation
TC01000597.hg.1	4.07	3.85	1.16	0.019956	0.975856	OTTHUMG00000007844	NULL	ENST00000422216; OTTHUMT00000021634	ENSEMBL; Havana transcript	cdna:known chromosome:GRCh37:1:47691469:47696422:1 gene:ENSG00000226252 gene_biotype:antisense transcript_biotype:antisense; cdna:all chromosome:VEGA52:1:47691469:47696422:1 Gene:OTTHUMG00000007844		chr1	47691469 - 47696422	+	OTTHUMT00000021634	Coding	47691469	47696422
TC01000927.hg.1	4.31	4.09	1.16	0.014861	0.975856	VAV3-AS1	VAV3 antisense RNA 1; NULL	ENST00000438318; OTTHUMT00000030241	ENSEMBL; Havana transcript	cdna:known chromosome:GRCh37:1:108507065:108537229:1 gene:ENSG00000230489 gene_biotype:antisense transcript_biotype:antisense; cdna:all chromosome:VEGA52:1:108507065:108537229:1 Gene:OTTHUMG00000010994		chr1	108507065 - 108537229	+	ENST00000438318; OTTHUMT00000030241	Coding	108507065	108537229
TC01001983.hg.1	3.86	3.65	1.16	0.040924	0.975856	OTTHUMG00000040016	NULL	ENST00000439849; OTTHUMT00000096516	ENSEMBL; Havana transcript	cdna:known chromosome:GRCh37:1:243708834:243711631:1 gene:ENSG00000236031 gene_biotype:antisense transcript_biotype:antisense; cdna:all chromosome:VEGA52:1:243708834:243711631:1 Gene:OTTHUMG00000040016		chr1	243708834 - 243711631	+	OTTHUMT00000096516	Coding	243708834	243711631
TC01002100.hg.1	5.46	5.25	1.16	0.042744	0.975856	LOC101060082	uncharacterized LOC101060082; NULL	ENST00000417917; ENST00000430109; ENST00000434150; ENST00000454562; OTTHUMT00000008260; OTTHUMT00000008138; OTTHUMT00000008261; OTTHUMT00000008262	ENSEMBL; Havana transcript	havana:lincRNA chromosome:GRCh37:1:1366044:1369900:-1 gene:ENSG00000225285 gene_biotype:lincRNA transcript_biotype:lincRNA; havana:lincRNA chromosome:GRCh37:1:1365919:1369953:-1 gene:ENSG00000225285 gene_biotype:lincRNA transcript_biotype:lincRNA; havana:lincRNA chromosome:GRCh37:1:1365930:1367223:-1 gene:ENSG00000225285 gene_biotype:lincRNA transcript_biotype:lincRNA; havana:lincRNA chromosome:G…		chr1	1365919 - 1369953	-	ENST00000417917; ENST00000430109; ENST00000434150; ENST00000454562; OTTHUMT00000008260; OTTHUMT00000008138; OTTHUMT00000008261; OTTHUMT00000008262	Coding	1365919	1369953
TC01003890.hg.1	4.05	3.84	1.16	0.021295	0.975856	OTTHUMG00000037740	NULL	ENST00000428148; OTTHUMT00000092058	ENSEMBL; Havana transcript	havana:sense_intronic chromosome:GRCh37:1:225898670:225923976:-1 gene:ENSG00000226349 gene_biotype:sense_intronic transcript_biotype:sense_intronic; cdna:all chromosome:VEGA52:1:225898670:225923976:-1 Gene:OTTHUMG00000037740		chr1	225898670 - 225923976	-	OTTHUMT00000092058	Coding	225898670	225923976
TC02000106.hg.1	4.6	4.38	1.16	0.001319	0.967068	MSGN1	mesogenin 1; NULL	NM_001105569; ENST00000281047; uc010yjt.2; OTTHUMT00000353253	RefSeq; CSIRO; UCSC Genes; Havana transcript	Homo sapiens mesogenin 1 (MSGN1), mRNA.; [mRNA] locus=scaffold1485:1059955:1060530:+ gene:ENSG00000151379; cdna:all chromosome:VEGA52:2:17997763:17998368:1 Gene:OTTHUMG00000159089		chr2	17997763 - 17998368	+	NM_001105569; ENST00000281047; OTTHUMT00000353253	Coding	17997763	17998368	NM_001105569; ENST00000281047; OTTHUMT00000353253	GO:0001756; GO:0006351; GO:0006355; GO:0007379; GO:0030154; GO:0007275	somitogenesis; transcription, DNA-dependent; regulation of transcription, DNA-dependent; segment specification; cell differentiation; multicellular organismal development	inferred from electronic annotation	NM_001105569; ENST00000281047; OTTHUMT00000353253	GO:0005634	nucleus	inferred from electronic annotation	NM_001105569; ENST00000281047; OTTHUMT00000353253	GO:0003677; GO:0046983	DNA binding; protein dimerization activity	inferred from electronic annotation				ENST00000281047	Pfam	IPR011598	Myc-type, basic helix-loop-helix (bHLH) domain
TC02001393.hg.1	3.82	3.6	1.16	0.009428	0.975856	C2orf57	chromosome 2 open reading frame 57	NM_152614; ENST00000313965; uc002vrz.3; BC024251; BC034405; BC063389	RefSeq; ENSEMBL; UCSC Genes; GenBank	Homo sapiens chromosome 2 open reading frame 57 (C2orf57), mRNA.; cdna:known chromosome:GRCh37:2:232457575:232458994:1 gene:ENSG00000177673 gene_biotype:protein_coding transcript_biotype:protein_coding; Homo sapiens chromosome 2 open reading frame 57, mRNA (cDNA clone MGC:33563 IMAGE:4822990), complete cds.; Homo sapiens chromosome 2 open reading frame 57, mRNA (cDNA clone MGC:35154 IMAGE:5169625…		chr2	232457575 - 232458994	+	NM_152614; ENST00000313965; BC034405; BC063389	Coding	232457575	232458994
TC02003089.hg.1	3.64	3.43	1.16	0.029037	0.975856		linc-RHOB-5 chr2:+:19675210-19688611|linc-RHOB-5 chr2:+:19678994-19719465|linc-RHOB-5 chr2:+:19678994-19688356	TCONS_00002842-XLOC_001377; TCONS_00003591-XLOC_001377; TCONS_00004705-XLOC_001377	Rinn lincRNA	linc-RHOB-5 chr2:+:19675210-19688611; linc-RHOB-5 chr2:+:19678994-19719465; linc-RHOB-5 chr2:+:19678994-19688356		chr2	19675211 - 19719465	+		NonCoding	19675211	19719465
TC02003272.hg.1	4.16	3.95	1.16	0.009734	0.975856		accn=NULL class=lincRNA name=Human lincRNA ref=Scripture Reconstruction LincRNAs By Luo transcriptId=linc_luo_1049 cpcScore=-1.2598600 cnci=-0.4767572	n345500	NONCODE	accn=NULL class=lincRNA name=Human lincRNA ref=Scripture Reconstruction LincRNAs By Luo transcriptId=linc_luo_1049 cpcScore=-1.2598600 cnci=-0.4767572		chr2	63977594 - 63991234	+		NonCoding	63977594	63991234
TC02003931.hg.1	3.66	3.45	1.16	0.018819	0.975856		accn=BC047494 class=mRNAlike lncRNA name=Human lncRNA ref=JounralRNA transcriptId=1630 cpcScore=1.0850400 cnci=-0.2410410	n339198	NONCODE	accn=BC047494 class=mRNAlike lncRNA name=Human lncRNA ref=JounralRNA transcriptId=1630 cpcScore=1.0850400 cnci=-0.2410410		chr2	241497576 - 241499545	+		NonCoding	241497576	241499545
TC02004292.hg.1	3.8	3.59	1.16	0.019137	0.975856		linc-SERTAD2-3 chr2:-:65257860-65264631|linc-SERTAD2-3 chr2:-:65257880-65280151	TCONS_00003306-XLOC_002132; TCONS_00003307-XLOC_002132	Rinn lincRNA	linc-SERTAD2-3 chr2:-:65257860-65264631; linc-SERTAD2-3 chr2:-:65257880-65280151		chr2	65257861 - 65280151	-		NonCoding	65257861	65280151
TC02004824.hg.1	3.57	3.35	1.16	0.011381	0.975856		linc-OBSL1-4 chr2:-:221670538-221677166|linc-OBSL1-4 chr2:-:221675285-221718382|linc-OBSL1-4 chr2:-:221677539-221718147	TCONS_00004594-XLOC_002498; TCONS_00005339-XLOC_002498; TCONS_00004595-XLOC_002498	Rinn lincRNA	linc-OBSL1-4 chr2:-:221670538-221677166; linc-OBSL1-4 chr2:-:221675285-221718382; linc-OBSL1-4 chr2:-:221677539-221718147		chr2	221670539 - 221718382	-		NonCoding	221670539	221718382
TC03000103.hg.1	3.54	3.32	1.16	0.010153	0.975856	LINC00690	long intergenic non-protein coding RNA 690; NULL	ENST00000429949; uc003caz.1; OTTHUMT00000347260	ENSEMBL; UCSC Genes; Havana transcript	havana:lincRNA chromosome:GRCh37:3:16577827:16582880:1 gene:ENSG00000233570 gene_biotype:lincRNA transcript_biotype:lincRNA; cdna:all chromosome:VEGA52:3:16577827:16582880:1 Gene:OTTHUMG00000157049		chr3	16577827 - 16582880	+	ENST00000429949; OTTHUMT00000347260	Coding	16577827	16582880
TC03000671.hg.1	4.51	4.3	1.16	0.039624	0.975856	RUVBL1-AS1	RUVBL1 antisense RNA 1; NULL	ENST00000485218; OTTHUMT00000356739	ENSEMBL; Havana transcript	cdna:known chromosome:GRCh37:3:127794653:127797899:1 gene:ENSG00000239608 gene_biotype:antisense transcript_biotype:antisense; cdna:all chromosome:VEGA52:3:127794653:127797899:1 Gene:OTTHUMG00000159660		chr3	127794653 - 127797899	+	ENST00000485218; OTTHUMT00000356739	Coding	127794653	127797899
TC03001937.hg.1	5.47	5.26	1.16	0.002014	0.967068	PA2G4P4	proliferation-associated 2G4 pseudogene 4	NR_003284; uc003fay.1	RefSeq; UCSC Genes	Homo sapiens proliferation-associated 2G4 pseudogene 4 (PA2G4P4), non-coding RNA.		chr3	156527060 - 156529810	-	NR_003284	Coding	156527060	156529810
TC03002193.hg.1	3.94	3.73	1.16	0.034977	0.975856		linc-CNTN6-2 chr3:+:898806-899774	TCONS_00005487-XLOC_002565	Rinn lincRNA	linc-CNTN6-2 chr3:+:898806-899774		chr3	898807 - 899774	+		NonCoding	898807	899774
TC03002484.hg.1	3.45	3.24	1.16	0.033113	0.975856		linc-C3orf30-3 chr3:+:117438743-117447915|linc-C3orf30-3 chr3:+:117438743-117441704	TCONS_00006933-XLOC_002773; TCONS_00006932-XLOC_002773	Rinn lincRNA	linc-C3orf30-3 chr3:+:117438743-117447915; linc-C3orf30-3 chr3:+:117438743-117441704		chr3	117438744 - 117447915	+		NonCoding	117438744	117447915
TC03003238.hg.1	3.43	3.21	1.16	0.001759	0.967068		accn=NR_040105 class=lncRNA name= ref=RefGeneNoncode transcriptId=NR_040105 cpcScore=-0.6091820 cnci=-0.2599494|linc-DNAJC19-6 chr3:-:182164757-182204152	n411642; TCONS_l2_00020283-XLOC_l2_010457	NONCODE; Broad TUCP	accn=NR_040105 class=lncRNA name= ref=RefGeneNoncode transcriptId=NR_040105 cpcScore=-0.6091820 cnci=-0.2599494; linc-DNAJC19-6 chr3:-:182164757-182204152		chr3	182164758 - 182204152	-		NonCoding	182164758	182204152
TC04001312.hg.1	4.27	4.06	1.16	0.020693	0.975856		ncrna:miRNA chromosome:GRCh37:4:77414400:77414539:-1 gene:ENSG00000221118 gene_biotype:miRNA transcript_biotype:miRNA	ENST00000408191	ENSEMBL	ncrna:miRNA chromosome:GRCh37:4:77414400:77414539:-1 gene:ENSG00000221118 gene_biotype:miRNA transcript_biotype:miRNA		chr4	77414400 - 77414539	-		Coding	77414400	77414539
TC04001983.hg.1	3.66	3.44	1.16	0.013355	0.975856		linc-KLF3-1 chr4:+:38565623-38572292	TCONS_00007516-XLOC_003512	Rinn lincRNA	linc-KLF3-1 chr4:+:38565623-38572292		chr4	38565624 - 38572292	+		NonCoding	38565624	38572292
TC05000253.hg.1	3.88	3.67	1.16	0.047332	0.975856	GAPT	GRB2-binding adaptor protein, transmembrane; NULL	NM_152687; ENST00000318469; ENST00000396776; ENST00000513924; uc003jro.1; uc021xyy.1; BC063534; OTTHUMT00000253963; OTTHUMT00000367842; OTTHUMT00000367840; OTTHUMT00000367841; OTTHUMT00000367843; OTTHUMT00000367844	RefSeq; ENSEMBL; CSIRO; UCSC Genes; GenBank; Havana transcript	Homo sapiens GRB2-binding adaptor protein, transmembrane (GAPT), mRNA.; cdna:known chromosome:GRCh37:5:57790067:57792185:1 gene:ENSG00000175857 gene_biotype:protein_coding transcript_biotype:protein_coding; [mRNA] locus=scaffold1654:789074:789550:+ gene:ENSG00000175857; cdna:known chromosome:GRCh37:5:57787308:57790342:1 gene:ENSG00000175857 gene_biotype:protein_coding transcript_biotype:processed…		chr5	57787262 - 57792917	+	NM_152687; ENST00000318469; ENST00000396776; ENST00000513924; BC063534; OTTHUMT00000253963; OTTHUMT00000367842; OTTHUMT00000367840; OTTHUMT00000367841; OTTHUMT00000367843; OTTHUMT00000367844	Coding	57787262	57792917	NM_152687; ENST00000318469; ENST00000396776; ENST00000513924; BC063534; OTTHUMT00000253963	GO:0042113	B cell activation	inferred from electronic annotation	NM_152687; ENST00000318469; ENST00000396776; ENST00000513924; BC063534; OTTHUMT00000253963; OTTHUMT00000367840; OTTHUMT00000367841	GO:0005886; GO:0016021; GO:0016020	plasma membrane; integral to membrane; membrane	inferred from electronic annotation								ENST00000318469; ENST00000396776	Pfam	IPR021082	Protein GAPT
TC05003293.hg.1	3.77	3.55	1.16	0.021432	0.975856		linc-PPP2R2B-2 chr5:-:146556613-146559486	TCONS_00010526-XLOC_005046	Rinn lincRNA	linc-PPP2R2B-2 chr5:-:146556613-146559486		chr5	146556614 - 146559486	-		NonCoding	146556614	146559486
TC06000959.hg.1	4.1	3.88	1.16	0.044103	0.975856	LOC643623	uncharacterized LOC643623; NULL	NR_038906; ENST00000423208; uc021zeo.1; OTTHUMT00000042072	RefSeq; ENSEMBL; UCSC Genes; Havana transcript	Homo sapiens uncharacterized LOC643623 (LOC643623), non-coding RNA.; havana:lincRNA chromosome:GRCh37:6:125995499:126039244:1 gene:ENSG00000224506 gene_biotype:lincRNA transcript_biotype:lincRNA; cdna:all chromosome:VEGA52:6:125995499:126039244:1 Gene:OTTHUMG00000015509		chr6	125995499 - 126041364	+	NR_038906; ENST00000423208; OTTHUMT00000042072	Coding	125995499	126041364
TC06003579.hg.1	4.25	4.04	1.16	0.020163	0.975856		accn=NULL class=lncRNA name= ref=EnsemblNoncode transcriptId=ENST00000419357 cpcScore=-0.9831280 cnci=-0.0364218|accn=NULL class=lncRNA name= ref=EnsemblNoncode transcriptId=ENST00000399196 cpcScore=0.0159304 cnci=-0.2144606	n378003; n377764	NONCODE	accn=NULL class=lncRNA name= ref=EnsemblNoncode transcriptId=ENST00000419357 cpcScore=-0.9831280 cnci=-0.0364218; accn=NULL class=lncRNA name= ref=EnsemblNoncode transcriptId=ENST00000399196 cpcScore=0.0159304 cnci=-0.2144606		chr6	30766431 - 30798436	-		NonCoding	30766431	30798436
TC07003049.hg.1	3.32	3.11	1.16	0.033164	0.975856		accn=AF345626 class=mRNAlike lncRNA name=Human lncRNA ref=JounralRNA transcriptId=3734 cpcScore=-1.1846900 cnci=-0.2485137	n341266	NONCODE	accn=AF345626 class=mRNAlike lncRNA name=Human lncRNA ref=JounralRNA transcriptId=3734 cpcScore=-1.1846900 cnci=-0.2485137		chr7	86312691 - 86312855	-		NonCoding	86312691	86312855
TC08000027.hg.1	3.97	3.76	1.16	0.012008	0.975856		BC030294,uc003wrb.1	uc003wrb.1	UCSC Genes			chr8	7010239 - 7044422	+		Coding	7010239	7044422
TC08000272.hg.1	4.06	3.84	1.16	0.028473	0.975856	OTTHUMG00000163997	NULL	ENST00000517897; OTTHUMT00000376678	ENSEMBL; Havana transcript	havana:lincRNA chromosome:GRCh37:8:37337607:37338327:1 gene:ENSG00000253388 gene_biotype:lincRNA transcript_biotype:lincRNA; cdna:all chromosome:VEGA52:8:37337607:37338327:1 Gene:OTTHUMG00000163997		chr8	37337607 - 37338327	+	OTTHUMT00000376678	Coding	37337607	37338327
TC08000636.hg.1	4	3.79	1.16	0.022492	0.975856	FLJ45248	FLJ45248 protein; NULL	ENST00000405813; ENST00000517910; ENST00000522715; uc003ykw.2; OTTHUMT00000379969; OTTHUMT00000380078	ENSEMBL; UCSC Genes; Havana transcript	[retired] ensembl:lincRNA chromosome:GRCh37:8:103819050:103822199:1 gene:ENSG00000253669 gene_biotype:lincRNA transcript_biotype:lincRNA; havana:lincRNA chromosome:GRCh37:8:103819050:103822199:1 gene:ENSG00000253669 gene_biotype:lincRNA transcript_biotype:lincRNA; havana:lincRNA chromosome:GRCh37:8:103817745:103821794:1 gene:ENSG00000253669 gene_biotype:lincRNA transcript_biotype:lincRNA; cdna:al…		chr8	103817745 - 103822199	+	ENST00000405813; ENST00000517910; ENST00000522715; OTTHUMT00000379969; OTTHUMT00000380078	Coding	103817745	103822199
TC08000923.hg.1	3.92	3.7	1.16	0.026422	0.975856	DEFB106B	defensin, beta 106B; defensin, beta 106A; NULL	NM_001040704; ENST00000335479; BC100844; BC110062; OTTHUMT00000251444; NM_152251	RefSeq; CSIRO; GenBank; Havana transcript	Homo sapiens defensin, beta 106B (DEFB106B), mRNA.; [mRNA] locus=scaffold4748:28583:31316:- gene:ENSG00000187082; Homo sapiens defensin, beta 106B, mRNA (cDNA clone MGC:118938 IMAGE:40002124), complete cds.; Homo sapiens defensin, beta 106B, mRNA (cDNA clone MGC:133011 IMAGE:40002127), complete cds.; cdna:all chromosome:VEGA52:8:7340026:7343922:-1 Gene:OTTHUMG00000129312; Homo sapiens defensin, b…		chr8	7340026 - 7343922	-	NM_001040704; ENST00000335479; BC100844; BC110062; OTTHUMT00000251444; NM_152251	Coding	7340026	7343922	NM_001040704; ENST00000335479; BC100844; BC110062; OTTHUMT00000251444; NM_152251	GO:0042742; GO:0006952	defense response to bacterium; defense response	non-traceable author statement; inferred from electronic annotation	NM_001040704; ENST00000335479; BC100844; BC110062; OTTHUMT00000251444; NM_152251	GO:0005576	extracellular region	non-traceable author statement; inferred from electronic annotation
TC08001046.hg.1	3.36	3.14	1.16	0.018084	0.975856	OTTHUMG00000163750	NULL	ENST00000522805; OTTHUMT00000375144	ENSEMBL; Havana transcript	havana:sense_intronic chromosome:GRCh37:8:22752947:22755326:-1 gene:ENSG00000253142 gene_biotype:sense_intronic transcript_biotype:sense_intronic; cdna:all chromosome:VEGA52:8:22752947:22755326:-1 Gene:OTTHUMG00000163750		chr8	22752947 - 22755326	-	OTTHUMT00000375144	Coding	22752947	22755326
TC08001539.hg.1	4.95	4.73	1.16	0.005585	0.975856		ncrna:snoRNA chromosome:GRCh37:8:113576104:113576205:-1 gene:ENSG00000238656 gene_biotype:snoRNA transcript_biotype:snoRNA	ENST00000459102	ENSEMBL	ncrna:snoRNA chromosome:GRCh37:8:113576104:113576205:-1 gene:ENSG00000238656 gene_biotype:snoRNA transcript_biotype:snoRNA		chr8	113576104 - 113576205	-		Coding	113576104	113576205
TC08002509.hg.1	8.92	8.71	1.16	0.013302	0.975856		accn=NR_027427 class=lncRNA name= ref=RefGeneNoncode transcriptId=NR_027427 cpcScore=3.7918100 cnci=-0.2452057	n407869	NONCODE	accn=NR_027427 class=lncRNA name= ref=RefGeneNoncode transcriptId=NR_027427 cpcScore=3.7918100 cnci=-0.2452057		chr8	125500735 - 125551329	-		NonCoding	125500735	125551329
TC09000623.hg.1	3.62	3.41	1.16	0.004792	0.975856	OR1L6	olfactory receptor, family 1, subfamily L, member 6; NULL	NM_001004453; ENST00000304720; ENST00000373684; uc022bna.1; OTTHUMT00000053952	RefSeq; ENSEMBL; UCSC Genes; Havana transcript	Homo sapiens olfactory receptor, family 1, subfamily L, member 6 (OR1L6), mRNA.; cdna:known chromosome:GRCh37:9:125512127:125513062:1 gene:ENSG00000171459 gene_biotype:protein_coding transcript_biotype:protein_coding; cdna:known chromosome:GRCh37:9:125512019:125513062:1 gene:ENSG00000171459 gene_biotype:protein_coding transcript_biotype:protein_coding; cdna:all chromosome:VEGA52:9:125512127:12551…		chr9	125512019 - 125513062	+	NM_001004453; ENST00000304720; ENST00000373684; OTTHUMT00000053952	Coding	125512019	125513062	NM_001004453; ENST00000304720; ENST00000373684; OTTHUMT00000053952	GO:0007165; GO:0007186; GO:0007608; GO:0050896; GO:0050911	signal transduction; G-protein coupled receptor signaling pathway; sensory perception of smell; response to stimulus; detection of chemical stimulus involved in sensory perception of smell	inferred from electronic annotation	NM_001004453; ENST00000304720; ENST00000373684; OTTHUMT00000053952	GO:0005886; GO:0016021; GO:0016020	plasma membrane; integral to membrane; membrane	traceable author statement; inferred from electronic annotation	NM_001004453; ENST00000304720; ENST00000373684; OTTHUMT00000053952	GO:0004930; GO:0004984; GO:0004871	G-protein coupled receptor activity; olfactory receptor activity; signal transducer activity	inferred from electronic annotation				ENST00000304720; ENST00000373684	Pfam	IPR000276; IPR019424	G protein-coupled receptor, rhodopsin-like; 7TM GPCR, olfactory receptor/chemoreceptor Srsx
TC09001074.hg.1	4.27	4.06	1.16	0.005334	0.975856	MIR4476	microRNA 4476	NR_039687; uc022bgt.1	RefSeq; UCSC Genes	Homo sapiens microRNA 4476 (MIR4476), microRNA.		chr9	36893459 - 36893528	-	NR_039687	Coding	36893459	36893528
TC09001448.hg.1	4.24	4.03	1.16	0.046946	0.975856		ncrna:snRNA chromosome:GRCh37:9:110425421:110425527:-1 gene:ENSG00000202308 gene_biotype:snRNA transcript_biotype:snRNA	ENST00000365438	ENSEMBL	ncrna:snRNA chromosome:GRCh37:9:110425421:110425527:-1 gene:ENSG00000202308 gene_biotype:snRNA transcript_biotype:snRNA		chr9	110425421 - 110425527	-		Coding	110425421	110425527
TC09001721.hg.1	4.84	4.63	1.16	0.012496	0.975856	UBAC1	UBA domain containing 1; NULL	NM_016172; BC004967; ENST00000465873; uc004cgt.3; ENST00000371756; BC011822; OTTHUMT00000055034; OTTHUMT00000055038; OTTHUMT00000055035; OTTHUMT00000055036; OTTHUMT00000055037; OTTHUMT00000055039	RefSeq; GenBank; ENSEMBL; UCSC Genes; Havana transcript	Homo sapiens UBA domain containing 1 (UBAC1), mRNA.; Homo sapiens UBA domain containing 1, mRNA (cDNA clone MGC:2352 IMAGE:3535682), complete cds.; cdna:known chromosome:GRCh37:9:138830186:138837519:-1 gene:ENSG00000130560 gene_biotype:protein_coding transcript_biotype:processed_transcript; cdna:known chromosome:GRCh37:9:138824815:138853226:-1 gene:ENSG00000130560 gene_biotype:protein_coding tran…		chr9	138824815 - 138853226	-	NM_016172; BC004967; ENST00000465873; ENST00000371756; BC011822; OTTHUMT00000055034; OTTHUMT00000055038; OTTHUMT00000055035; OTTHUMT00000055036; OTTHUMT00000055037; OTTHUMT00000055039	Coding	138824815	138853226	NM_016172; BC004967; ENST00000465873; ENST00000371756; BC011822; OTTHUMT00000055034	GO:0016567	protein ubiquitination	inferred from electronic annotation	NM_016172; BC004967; ENST00000465873; ENST00000371756; BC011822; OTTHUMT00000055034	GO:0005737; GO:0005794; GO:0005886	cytoplasm; Golgi apparatus; plasma membrane	inferred from direct assay; inferred from electronic annotation	ENST00000371756	GO:0005515	protein binding	inferred from electronic annotation				ENST00000371756	Pfam	IPR000449	Ubiquitin-associated/translation elongation factor EF1B, N-terminal
TC09001778.hg.1	3.9	3.68	1.16	0.023546	0.975856	LOC100133077	uncharacterized LOC100133077	ENST00000371390; uc004cof.1	ENSEMBL; UCSC Genes	cdna:known chromosome:GRCh37:9:140762377:140787022:-1 gene:ENSG00000203987 gene_biotype:antisense transcript_biotype:antisense		chr9	140762377 - 140787022	-	ENST00000371390	Coding	140762377	140787022
TC09002580.hg.1	3.62	3.41	1.16	0.036949	0.975856		accn=NULL class=lncRNA name= ref=UCSCGeneNoncode transcriptId=uc004agx.1 cpcScore=-0.2612610 cnci=-0.2568217	n385579	NONCODE	accn=NULL class=lncRNA name= ref=UCSCGeneNoncode transcriptId=uc004agx.1 cpcScore=-0.2612610 cnci=-0.2568217		chr9	71568004 - 71590757	-		NonCoding	71568004	71590757
TC10001514.hg.1	4.33	4.11	1.16	0.014321	0.975856	OTTHUMG00000018731	NULL	ENST00000418379; OTTHUMT00000049342	ENSEMBL; Havana transcript	havana:lincRNA chromosome:GRCh37:10:92162278:92300562:-1 gene:ENSG00000236373 gene_biotype:lincRNA transcript_biotype:lincRNA; cdna:all chromosome:VEGA52:10:92162278:92300562:-1 Gene:OTTHUMG00000018731		chr10	92162278 - 92300562	-	OTTHUMT00000049342	Coding	92162278	92300562
TC10002296.hg.1	3.66	3.44	1.16	0.029348	0.975856		accn=NULL class=mRNAlike lncRNA name=vega lncRNA ref=GENCODE transcriptId=OTTHUMT00000050408 cpcScore=-1.0262100 cnci=-0.3175666	n325884	NONCODE	accn=NULL class=mRNAlike lncRNA name=vega lncRNA ref=GENCODE transcriptId=OTTHUMT00000050408 cpcScore=-1.0262100 cnci=-0.3175666		chr10	114638482 - 114655860	+		NonCoding	114638482	114655860
TC12000554.hg.1	4.03	3.82	1.16	0.038922	0.975856		ncrna:snoRNA chromosome:GRCh37:12:60757603:60757716:1 gene:ENSG00000251822 gene_biotype:snoRNA transcript_biotype:snoRNA	ENST00000516013	ENSEMBL	ncrna:snoRNA chromosome:GRCh37:12:60757603:60757716:1 gene:ENSG00000251822 gene_biotype:snoRNA transcript_biotype:snoRNA		chr12	60757603 - 60757716	+		Coding	60757603	60757716
TC12001625.hg.1	4.94	4.73	1.16	0.023251	0.975856	DDIT3	DNA-damage-inducible transcript 3	NM_001195053; NM_001195054; NM_001195055; NM_001195056; NM_001195057; NM_004083; ENST00000346473; ENST00000547303; ENST00000551116; ENST00000552740; uc009zpt.3; uc021qzl.1; uc021qzk.1; uc009zps.3; uc021qzj.1; uc001soi.3; BC003637	RefSeq; CSIRO; ENSEMBL; UCSC Genes; GenBank	Homo sapiens DNA-damage-inducible transcript 3 (DDIT3), transcript variant 1, mRNA.; Homo sapiens DNA-damage-inducible transcript 3 (DDIT3), transcript variant 2, mRNA.; Homo sapiens DNA-damage-inducible transcript 3 (DDIT3), transcript variant 3, mRNA.; Homo sapiens DNA-damage-inducible transcript 3 (DDIT3), transcript variant 4, mRNA.; Homo sapiens DNA-damage-inducible transcript 3 (DDIT3), tra…		chr12	57910371 - 57914300	-	NM_001195053; NM_001195054; NM_001195055; NM_001195056; NM_001195057; NM_004083; ENST00000346473; ENST00000547303; ENST00000551116; ENST00000552740; BC003637	Coding	57910371	57914300					NM_001195053; NM_001195054; NM_001195055; NM_001195056; NM_001195057; NM_004083; ENST00000346473; ENST00000547303; ENST00000551116; ENST00000552740; BC003637	GO:0005634; GO:0005654; GO:0005737; GO:0005770	nucleus; nucleoplasm; cytoplasm; late endosome	inferred from direct assay; traceable author statement; inferred from electronic annotation	NM_001195053; NM_001195054; NM_001195055; NM_001195056; NM_001195057; NM_004083; ENST00000346473; ENST00000547303; ENST00000551116; ENST00000552740; BC003637	GO:0003677; GO:0003700; GO:0003714; GO:0005515; GO:0008134; GO:0043565	DNA binding; sequence-specific DNA binding transcription factor activity; transcription corepressor activity; protein binding; transcription factor binding; sequence-specific DNA binding	inferred from direct assay; inferred from electronic annotation; traceable author statement; inferred from physical interaction; non-traceable author statement				ENST00000346473; ENST00000547303; ENST00000551116; ENST00000552740	Pfam	IPR004827	Basic-leucine zipper domain
TC12002186.hg.1	3.42	3.21	1.16	0.014822	0.975856		linc-DYRK4 chr12:+:4672222-4675732	TCONS_00021025-XLOC_009625	Rinn lincRNA	linc-DYRK4 chr12:+:4672222-4675732		chr12	4672223 - 4675732	+		NonCoding	4672223	4675732
TC13000604.hg.1	3.91	3.69	1.16	0.039081	0.975856	RNU6-57P	RNA, U6 small nuclear 57, pseudogene	ENST00000411348; uc021riu.1	ENSEMBL; UCSC Genes	ncrna:snRNA chromosome:GRCh37:13:41928693:41928795:-1 gene:ENSG00000223280 gene_biotype:snRNA transcript_biotype:snRNA		chr13	41928693 - 41928795	-	ENST00000411348	Coding	41928693	41928795
TC13000621.hg.1	3.7	3.49	1.16	0.007365	0.975856	OTTHUMG00000016834	NULL	ENST00000432701; uc001uzl.3; OTTHUMT00000044739	ENSEMBL; UCSC Genes; Havana transcript	cdna:putative chromosome:GRCh37:13:44974487:44980002:-1 gene:ENSG00000237361 gene_biotype:processed_transcript transcript_biotype:processed_transcript; cdna:all chromosome:VEGA52:13:44974487:44980002:-1 Gene:OTTHUMG00000016834		chr13	44974386 - 44980021	-	OTTHUMT00000044739	Coding	44974386	44980021
TC14001363.hg.1	3.27	3.06	1.16	0.043513	0.975856		havana:lincRNA chromosome:GRCh37:14:80359423:80440512:-1 gene:ENSG00000258416 gene_biotype:lincRNA transcript_biotype:lincRNA	ENST00000554307	ENSEMBL	havana:lincRNA chromosome:GRCh37:14:80359423:80440512:-1 gene:ENSG00000258416 gene_biotype:lincRNA transcript_biotype:lincRNA		chr14	80359423 - 80440512	-		Coding	80359423	80440512
TC14001374.hg.1	3.51	3.3	1.16	8.8e-05	0.967068		havana:lincRNA chromosome:GRCh37:14:82200956:82209482:-1 gene:ENSG00000258718 gene_biotype:lincRNA transcript_biotype:lincRNA|havana:lincRNA chromosome:GRCh37:14:82194124:82206616:-1 gene:ENSG00000258718 gene_biotype:lincRNA transcript_biotype:lincRNA	ENST00000556144; ENST00000556819	ENSEMBL	havana:lincRNA chromosome:GRCh37:14:82200956:82209482:-1 gene:ENSG00000258718 gene_biotype:lincRNA transcript_biotype:lincRNA; havana:lincRNA chromosome:GRCh37:14:82194124:82206616:-1 gene:ENSG00000258718 gene_biotype:lincRNA transcript_biotype:lincRNA		chr14	82194124 - 82209482	-		Coding	82194124	82209482
TC14001885.hg.1	6.3	6.08	1.16	0.000297	0.967068		linc-EIF5-2 chr14:+:103673867-103675204	TCONS_l2_00007928-XLOC_l2_004318	Broad TUCP	linc-EIF5-2 chr14:+:103673867-103675204		chr14	103673868 - 103675204	+		NonCoding	103673868	103675204
TC15000937.hg.1	4.04	3.83	1.16	0.038048	0.975856		havana:lincRNA chromosome:GRCh37:15:96897466:96946964:1 gene:ENSG00000259275 gene_biotype:lincRNA transcript_biotype:lincRNA|havana:lincRNA chromosome:GRCh37:15:96897619:96933952:1 gene:ENSG00000259275 gene_biotype:lincRNA transcript_biotype:lincRNA	ENST00000558382; ENST00000558499	ENSEMBL	havana:lincRNA chromosome:GRCh37:15:96897466:96946964:1 gene:ENSG00000259275 gene_biotype:lincRNA transcript_biotype:lincRNA; havana:lincRNA chromosome:GRCh37:15:96897619:96933952:1 gene:ENSG00000259275 gene_biotype:lincRNA transcript_biotype:lincRNA		chr15	96897466 - 96946964	+		Coding	96897466	96946964
TC15001778.hg.1	3.97	3.76	1.16	0.04012	0.975856	CSPG4P5	chondroitin sulfate proteoglycan 4 pseudogene 5	ENST00000558801	ENSEMBL	cdna:known chromosome:GRCh37:15:84953014:84966399:-1 gene:ENSG00000235370 gene_biotype:processed_transcript transcript_biotype:processed_transcript		chr15	84953014 - 84966399	-	ENST00000558801	Coding	84953014	84966399
TC15002747.hg.1	4.32	4.11	1.16	0.029631	0.975856		linc-LINS-4 chr15:-:101709635-101711509	TCONS_00023840-XLOC_011614	Rinn lincRNA	linc-LINS-4 chr15:-:101709635-101711509		chr15	101709636 - 101711509	-		NonCoding	101709636	101711509
TC16000289.hg.1	3.54	3.33	1.16	0.034751	0.975856	C16orf82	chromosome 16 open reading frame 82; NULL	NM_001145545; ENST00000418886; ENST00000505035; uc010vcm.2; BC136370; BC136382; OTTHUMT00000366634	RefSeq; ENSEMBL; UCSC Genes; GenBank; Havana transcript	Homo sapiens chromosome 16 open reading frame 82 (C16orf82), mRNA.; ensembl:lincRNA chromosome:GRCh37:16:27078219:27080486:1 gene:ENSG00000234186 gene_biotype:lincRNA transcript_biotype:lincRNA; havana:lincRNA chromosome:GRCh37:16:27078028:27080486:1 gene:ENSG00000234186 gene_biotype:lincRNA transcript_biotype:lincRNA; Homo sapiens chromosome 16 open reading frame 82, mRNA (cDNA clone MGC:167980 …		chr16	27078028 - 27080487	+	NM_001145545; ENST00000418886; ENST00000505035; BC136370; BC136382; OTTHUMT00000366634	Coding	27078028	27080487
TC16001558.hg.1	3.38	3.16	1.16	0.008907	0.975856		linc-CHD9-5 chr16:+:52112548-52132980|linc-CHD9-5 chr16:+:52112552-52132980|linc-CHD9-5 chr16:+:52112560-52114337|linc-CHD9-5 chr16:+:52119193-52132980|linc-CHD9-5 chr16:+:52126516-52132980	TCONS_00024406-XLOC_011723; TCONS_00024407-XLOC_011723; TCONS_00024408-XLOC_011723; TCONS_00024409-XLOC_011723; TCONS_00024410-XLOC_011723	Rinn lincRNA	linc-CHD9-5 chr16:+:52112548-52132980; linc-CHD9-5 chr16:+:52112552-52132980; linc-CHD9-5 chr16:+:52112560-52114337; linc-CHD9-5 chr16:+:52119193-52132980; linc-CHD9-5 chr16:+:52126516-52132980		chr16	52112549 - 52132980	+		NonCoding	52112549	52132980
TC16001765.hg.1	4.24	4.02	1.16	0.001644	0.967068		linc-EMP2 chr16:-:10715084-10716242	TCONS_00024577-XLOC_011873	Rinn lincRNA	linc-EMP2 chr16:-:10715084-10716242		chr16	10715085 - 10716242	-		NonCoding	10715085	10716242
TC17000662.hg.1	4.84	4.63	1.16	0.003905	0.975856	TMEM92	transmembrane protein 92; NULL	NM_001168215; NM_153229; ENST00000300433; ENST00000507382; ENST00000511882; uc002iqn.2; uc021tzz.1; BC064507; OTTHUMT00000367053; OTTHUMT00000367054; OTTHUMT00000367055	RefSeq; ENSEMBL; UCSC Genes; GenBank; Havana transcript	Homo sapiens transmembrane protein 92 (TMEM92), transcript variant 2, mRNA.; Homo sapiens transmembrane protein 92 (TMEM92), transcript variant 1, mRNA.; cdna:known chromosome:GRCh37:17:48348767:48358844:1 gene:ENSG00000167105 gene_biotype:protein_coding transcript_biotype:protein_coding; cdna:known chromosome:GRCh37:17:48351788:48356687:1 gene:ENSG00000167105 gene_biotype:protein_coding transcri…		chr17	48348767 - 48358846	+	NM_001168215; NM_153229; ENST00000300433; ENST00000507382; ENST00000511882; BC064507; OTTHUMT00000367053; OTTHUMT00000367054; OTTHUMT00000367055	Coding	48348767	48358846					NM_001168215; NM_153229; ENST00000300433; ENST00000507382; ENST00000511882; BC064507; OTTHUMT00000367053; OTTHUMT00000367054	GO:0016021; GO:0016020	integral to membrane; membrane	inferred from electronic annotation
TC17001359.hg.1	3.97	3.76	1.16	0.016317	0.975856		BC062794,uc002hhx.1	uc002hhx.1	UCSC Genes			chr17	32496395 - 32510651	-		Coding	32496395	32510651
TC19000582.hg.1	3.52	3.31	1.16	0.049693	0.975856	CEACAMP3	carcinoembryonic antigen-related cell adhesion molecule pseudogene 3	ENST00000473762	ENSEMBL	cdna:known chromosome:GRCh37:19:42108598:42112339:1 gene:ENSG00000239736 gene_biotype:pseudogene transcript_biotype:processed_transcript		chr19	42108584 - 42111870	+	ENST00000473762	Coding	42108584	42111870
TC19000794.hg.1	3.32	3.11	1.16	0.016327	0.975856	MIR643	microRNA 643	NR_030373; ENST00000385267; uc021uyt.1	RefSeq; ENSEMBL; UCSC Genes	Homo sapiens microRNA 643 (MIR643), microRNA.; ncrna:miRNA chromosome:GRCh37:19:52785050:52785146:1 gene:ENSG00000208002 gene_biotype:miRNA transcript_biotype:miRNA		chr19	52785050 - 52785146	+	NR_030373; ENST00000385267	Coding	52785050	52785146
TC19001445.hg.1	6.65	6.43	1.16	0.012684	0.975856	DMKN	dermokine; NULL	NM_001190348; NM_001035516; NM_001126056; NM_001126057; NM_001126058; NM_001126059; NM_001190347; NM_001190349; NM_033317; NR_033746; BC035311; ENST00000392206; ENST00000392207; ENST00000402589; ENST00000408915; ENST00000414866; ENST00000418261; ENST00000419602; ENST00000424570; ENST00000429837; ENST00000436012; ENST00000440396; ENST00000443640; ENST00000447113; ENST00000451297; ENST00000458071; …	RefSeq; GenBank; ENSEMBL; UCSC Genes; Havana transcript	Homo sapiens dermokine (DMKN), transcript variant 9, mRNA.; Homo sapiens dermokine (DMKN), transcript variant 1, mRNA.; Homo sapiens dermokine (DMKN), transcript variant 3, mRNA.; Homo sapiens dermokine (DMKN), transcript variant 5, mRNA.; Homo sapiens dermokine (DMKN), transcript variant 4, mRNA.; Homo sapiens dermokine (DMKN), transcript variant 6, mRNA.; Homo sapiens dermokine (DMKN), transcri…		chr19	35988119 - 36004560	-	NM_001190348; NM_001035516; NM_001126056; NM_001126057; NM_001126058; NM_001126059; NM_001190347; NM_001190349; NM_033317; NR_033746; BC035311; ENST00000392206; ENST00000392207; ENST00000402589; ENST00000408915; ENST00000414866; ENST00000418261; ENST00000419602; ENST00000424570; ENST00000429837; ENST00000436012; ENST00000440396; ENST00000443640; ENST00000447113; ENST00000451297; ENST00000458071; …	Coding	35988119	36004560					NM_001190348; NM_001035516; NM_001126056; NM_001126057; NM_001126058; NM_001126059; NM_001190347; NM_001190349; NM_033317; NR_033746; BC035311; ENST00000392206; ENST00000392207; ENST00000402589; ENST00000408915; ENST00000414866; ENST00000418261; ENST00000419602; ENST00000424570; ENST00000429837; ENST00000436012; ENST00000440396; ENST00000443640; ENST00000447113; ENST00000451297; ENST00000458071; …	GO:0005615; GO:0005576	extracellular space; extracellular region	inferred from electronic annotation	NM_001190348; NM_001035516; NM_001126056; NM_001126057; NM_001126058; NM_001126059; NM_001190347; NM_001190349; NM_033317; NR_033746; BC035311; ENST00000392206; ENST00000402589; ENST00000408915; ENST00000414866; ENST00000418261; ENST00000419602; ENST00000424570; ENST00000429837; ENST00000436012; ENST00000440396; ENST00000443640; ENST00000447113; ENST00000451297; ENST00000458071; ENST00000462721; …	GO:0005515	protein binding	inferred from physical interaction
TC20000238.hg.1	3.95	3.75	1.16	0.033937	0.975856	ASIP	agouti signaling protein; NULL	NM_001672; ENST00000374954; uc002xah.1; BC104238; OTTHUMT00000078767	RefSeq; ENSEMBL; UCSC Genes; GenBank; Havana transcript	Homo sapiens agouti signaling protein (ASIP), mRNA.; cdna:known chromosome:GRCh37:20:32848171:32857150:1 gene:ENSG00000101440 gene_biotype:protein_coding transcript_biotype:protein_coding; Homo sapiens agouti signaling protein, nonagouti homolog (mouse), mRNA (cDNA clone MGC:126092 IMAGE:40033052), complete cds.; cdna:all chromosome:VEGA52:20:32848171:32857150:1 Gene:OTTHUMG00000032289		chr20	32848171 - 32857150	+	NM_001672; ENST00000374954; BC104238; OTTHUMT00000078767	Coding	32848171	32857150	NM_001672; ENST00000374954; BC104238; OTTHUMT00000078767	GO:0006091; GO:0007165; GO:0007267; GO:0008343; GO:0009755; GO:0032402; GO:0032438; GO:0040030; GO:0042438; GO:0071514; GO:0043473	generation of precursor metabolites and energy; signal transduction; cell-cell signaling; adult feeding behavior; hormone-mediated signaling pathway; melanosome transport; melanosome organization; regulation of molecular function, epigenetic; melanin biosynthetic process; genetic imprinting; pigmentation	inferred from electronic annotation; traceable author statement	NM_001672; ENST00000374954; BC104238; OTTHUMT00000078767	GO:0005615; GO:0005576	extracellular space; extracellular region	traceable author statement; inferred from electronic annotation	NM_001672; ENST00000374954; BC104238; OTTHUMT00000078767	GO:0005102; GO:0031781; GO:0031782; GO:0031779	receptor binding; type 3 melanocortin receptor binding; type 4 melanocortin receptor binding; melanocortin receptor binding	traceable author statement; inferred from electronic annotation				ENST00000374954	Pfam	IPR007733	Agouti
TC20000477.hg.1	3.58	3.37	1.16	0.017909	0.975856	MIR646	microRNA 646	ENST00000385067	ENSEMBL	ncrna:miRNA chromosome:GRCh37:20:58883532:58883625:1 gene:ENSG00000207802 gene_biotype:miRNA transcript_biotype:miRNA		chr20	58883532 - 58883625	+	ENST00000385067	Coding	58883532	58883625
TC20001508.hg.1	4.18	3.96	1.16	0.04623	0.975856		linc-GGTLC1-7 chr20:-:24911283-24913619	TCONS_00028028-XLOC_013703	Rinn lincRNA	linc-GGTLC1-7 chr20:-:24911283-24913619		chr20	24911284 - 24913619	-		NonCoding	24911284	24913619
TC21000044.hg.1	3.21	3	1.16	0.044534	0.975856	OTTHUMG00000074396	NULL	ENST00000413645; ENST00000438762; OTTHUMT00000158059; OTTHUMT00000158060	ENSEMBL; Havana transcript	havana:lincRNA chromosome:GRCh37:21:18003146:18012952:1 gene:ENSG00000228798 gene_biotype:lincRNA transcript_biotype:lincRNA; havana:lincRNA chromosome:GRCh37:21:18003760:18013002:1 gene:ENSG00000228798 gene_biotype:lincRNA transcript_biotype:lincRNA; cdna:all chromosome:VEGA52:21:18003146:18012952:1 Gene:OTTHUMG00000074396; cdna:all chromosome:VEGA52:21:18003760:18013002:1 Gene:OTTHUMG00000074396		chr21	18003146 - 18013002	+	OTTHUMT00000158059; OTTHUMT00000158060	Coding	18003146	18013002
TC21001043.hg.1	5	4.79	1.16	0.024266	0.975856		linc-ITGB2-4 chr21:-:46475930-46488975	TCONS_00029182-XLOC_014122	Rinn lincRNA	linc-ITGB2-4 chr21:-:46475930-46488975		chr21	46475931 - 46488975	-		NonCoding	46475931	46488975
TC01002777.hg.1	3.97	3.77	1.15	0.043417	0.975856	NEGR1	neuronal growth regulator 1; NULL	NM_173808; ENST00000306821; ENST00000357731; ENST00000434200; ENST00000467479; uc001dfv.3; uc001dfw.3; uc010oqs.2; BC036771; OTTHUMT00000026723; OTTHUMT00000026722; OTTHUMT00000026850; OTTHUMT00000026849; OTTHUMT00000026851	RefSeq; ENSEMBL; UCSC Genes; GenBank; Havana transcript	Homo sapiens neuronal growth regulator 1 (NEGR1), mRNA.; cdna:known chromosome:GRCh37:1:71868627:72566613:-1 gene:ENSG00000172260 gene_biotype:protein_coding transcript_biotype:protein_coding; cdna:known chromosome:GRCh37:1:71868625:72748417:-1 gene:ENSG00000172260 gene_biotype:protein_coding transcript_biotype:protein_coding; cdna:known chromosome:GRCh37:1:71873129:72748171:-1 gene:ENSG000001722…		chr1	71868625 - 72748417	-	NM_173808; ENST00000306821; ENST00000357731; ENST00000434200; ENST00000467479; BC036771; OTTHUMT00000026723; OTTHUMT00000026722; OTTHUMT00000026850; OTTHUMT00000026849; OTTHUMT00000026851	Coding	71868625	72748417	NM_173808; ENST00000306821; ENST00000357731; ENST00000434200; ENST00000467479; BC036771; OTTHUMT00000026722	GO:0007155	cell adhesion	inferred from electronic annotation	NM_173808; ENST00000306821; ENST00000357731; ENST00000434200; ENST00000467479; BC036771; OTTHUMT00000026723; OTTHUMT00000026722	GO:0005886; GO:0031225; GO:0016020; GO:0030425; GO:0043025	plasma membrane; anchored to membrane; membrane; dendrite; neuronal cell body	inferred from electronic annotation	NM_173808; ENST00000306821; ENST00000357731; ENST00000434200; ENST00000467479; BC036771; OTTHUMT00000026722	GO:0005515	protein binding	inferred from physical interaction; inferred from electronic annotation				ENST00000306821; ENST00000357731; ENST00000434200	Pfam	IPR013098; IPR013106; IPR013151	Immunoglobulin I-set; Immunoglobulin V-set; Immunoglobulin
TC01004370.hg.1	3.53	3.32	1.15	0.034897	0.975856		accn=NULL class=mRNAlike lncRNA name=vega lncRNA ref=GENCODE transcriptId=OTTHUMT00000021839 cpcScore=-0.9847120 cnci=-0.2059939	n326615	NONCODE	accn=NULL class=mRNAlike lncRNA name=vega lncRNA ref=GENCODE transcriptId=OTTHUMT00000021839 cpcScore=-0.9847120 cnci=-0.2059939		chr1	48444224 - 48445102	+		NonCoding	48444224	48445102
TC01004383.hg.1	3.57	3.37	1.15	0.027671	0.975856		accn=AX748428 class=mRNAlike lncRNA name=Human lncRNA ref=JounralRNA transcriptId=318 cpcScore=-0.7435180 cnci=-0.2083030	n337933	NONCODE	accn=AX748428 class=mRNAlike lncRNA name=Human lncRNA ref=JounralRNA transcriptId=318 cpcScore=-0.7435180 cnci=-0.2083030		chr1	53580248 - 53584281	+		NonCoding	53580248	53584281
TC01004847.hg.1	3.47	3.27	1.15	0.045505	0.975856		linc-RASAL2-2 chr1:+:177320720-177339442|linc-RASAL2-2 chr1:+:177320721-177335408|linc-RASAL2-2 chr1:+:177320754-177332675	TCONS_l2_00000700-XLOC_l2_000514; TCONS_l2_00002247-XLOC_l2_000514; TCONS_l2_00000701-XLOC_l2_000514	Broad TUCP	linc-RASAL2-2 chr1:+:177320720-177339442; linc-RASAL2-2 chr1:+:177320721-177335408; linc-RASAL2-2 chr1:+:177320754-177332675		chr1	177320721 - 177339442	+		NonCoding	177320721	177339442
TC01005421.hg.1	3.39	3.19	1.15	0.039942	0.975856		accn=NULL class=mRNAlike lncRNA name=vega lncRNA ref=GENCODE transcriptId=OTTHUMT00000019595 cpcScore=-1.1832700 cnci=-0.3562322	n326633	NONCODE	accn=NULL class=mRNAlike lncRNA name=vega lncRNA ref=GENCODE transcriptId=OTTHUMT00000019595 cpcScore=-1.1832700 cnci=-0.3562322		chr1	40907348 - 40925847	-		NonCoding	40907348	40925847
TC01005588.hg.1	6.22	6.01	1.15	0.008816	0.975856		linc-TTLL7-2 chr1:-:84542061-84543595	TCONS_00001546-XLOC_000889	Rinn lincRNA	linc-TTLL7-2 chr1:-:84542061-84543595		chr1	84542062 - 84543595	-		NonCoding	84542062	84543595
TC01005798.hg.1	3.44	3.24	1.15	0.014188	0.975856		accn=NULL class=mRNAlike lncRNA name=vega lncRNA ref=GENCODE transcriptId=OTTHUMT00000039137 cpcScore=-0.4211460 cnci=-0.4669123	n326379	NONCODE	accn=NULL class=mRNAlike lncRNA name=vega lncRNA ref=GENCODE transcriptId=OTTHUMT00000039137 cpcScore=-0.4211460 cnci=-0.4669123		chr1	147958056 - 147965229	-		NonCoding	147958056	147965229
TC02001744.hg.1	3.39	3.19	1.15	0.041357	0.975856		ncrna:snRNA chromosome:GRCh37:2:37662653:37662751:-1 gene:ENSG00000253078 gene_biotype:snRNA transcript_biotype:snRNA	ENST00000517269; uc021vfy.1	ENSEMBL; UCSC Genes	ncrna:snRNA chromosome:GRCh37:2:37662653:37662751:-1 gene:ENSG00000253078 gene_biotype:snRNA transcript_biotype:snRNA		chr2	37662653 - 37662751	-		Coding	37662653	37662751
TC02002056.hg.1	4.26	4.06	1.15	0.000951	0.967068		ncrna:snoRNA chromosome:GRCh37:2:86574185:86574318:-1 gene:ENSG00000202537 gene_biotype:snoRNA transcript_biotype:snoRNA	ENST00000365667	ENSEMBL	ncrna:snoRNA chromosome:GRCh37:2:86574185:86574318:-1 gene:ENSG00000202537 gene_biotype:snoRNA transcript_biotype:snoRNA		chr2	86574185 - 86574318	-		Coding	86574185	86574318
TC02003898.hg.1	4.42	4.22	1.15	0.006763	0.975856		linc-TRPM8-1 chr2:+:234731112-234732317	TCONS_l2_00014301-XLOC_l2_007809	Broad TUCP	linc-TRPM8-1 chr2:+:234731112-234732317		chr2	234731113 - 234732317	+		NonCoding	234731113	234732317
TC02004562.hg.1	3.99	3.79	1.15	0.005646	0.975856		linc-LIMS2 chr2:-:128456822-128458363	TCONS_00004440-XLOC_002313	Rinn lincRNA	linc-LIMS2 chr2:-:128456822-128458363		chr2	128456823 - 128458363	-		NonCoding	128456823	128458363
TC03001286.hg.1	6.31	6.11	1.15	0.019271	0.975856	LRRFIP2	leucine rich repeat (in FLII) interacting protein 2; NULL	NM_006309; NM_001134369; NM_017724; ENST00000336686; ENST00000354379; ENST00000396428; ENST00000421276; ENST00000421307; ENST00000440230; ENST00000490597; uc003cgp.2; uc003cgs.3; uc003cgt.3; uc011ayf.1; BC053668; OTTHUMT00000253335; OTTHUMT00000253336; OTTHUMT00000342195; OTTHUMT00000342193; OTTHUMT00000342194; OTTHUMT00000342208; OTTHUMT00000342197; OTTHUMT00000342198; OTTHUMT00000342199; OTTHUM…	RefSeq; CSIRO; ENSEMBL; UCSC Genes; GenBank; Havana transcript	Homo sapiens leucine rich repeat (in FLII) interacting protein 2 (LRRFIP2), transcript variant 1, mRNA.; Homo sapiens leucine rich repeat (in FLII) interacting protein 2 (LRRFIP2), transcript variant 3, mRNA.; Homo sapiens leucine rich repeat (in FLII) interacting protein 2 (LRRFIP2), transcript variant 2, mRNA.; [mRNA] locus=scaffold351:218616:303186:+ gene:ENSG00000093167; cdna:known chromosome…		chr3	37094117 - 37225180	-	NM_006309; NM_001134369; NM_017724; ENST00000336686; ENST00000354379; ENST00000396428; ENST00000421276; ENST00000421307; ENST00000440230; ENST00000490597; BC053668; OTTHUMT00000253335; OTTHUMT00000253336; OTTHUMT00000342195; OTTHUMT00000342193; OTTHUMT00000342194; OTTHUMT00000342208; OTTHUMT00000342197; OTTHUMT00000342198; OTTHUMT00000342199; OTTHUMT00000342200; OTTHUMT00000342201; OTTHUMT0000034…	Coding	37094117	37225180	NM_006309; NM_001134369; NM_017724; ENST00000336686; ENST00000354379; ENST00000396428; ENST00000421276; ENST00000421307; ENST00000440230; ENST00000490597; BC053668; OTTHUMT00000253335	GO:0008150; GO:0016055	biological_process; Wnt receptor signaling pathway	no biological data available; inferred from electronic annotation	NM_006309; NM_001134369; NM_017724; ENST00000336686; ENST00000354379; ENST00000396428; ENST00000421276; ENST00000421307; ENST00000440230; ENST00000490597; BC053668; OTTHUMT00000253335	GO:0005575	cellular_component	no biological data available	NM_006309; NM_001134369; NM_017724; ENST00000336686; ENST00000354379; ENST00000396428; ENST00000421276; ENST00000421307; ENST00000440230; ENST00000490597; BC053668; OTTHUMT00000253335	GO:0005515; GO:0030275; GO:0046983	protein binding; LRR domain binding; protein dimerization activity	inferred from physical interaction; inferred from electronic annotation				ENST00000336686; ENST00000354379; ENST00000396428; ENST00000421276; ENST00000421307; ENST00000440230	Pfam	IPR019139	Leucine-rich repeat flightless-interacting protein
TC03002885.hg.1	3.5	3.3	1.15	0.032844	0.975856		accn=CR621874 class=mRNAlike lncRNA name=Human lncRNA ref=JounralRNA transcriptId=1775 cpcScore=-0.1003410 cnci=-0.3230338	n339343	NONCODE	accn=CR621874 class=mRNAlike lncRNA name=Human lncRNA ref=JounralRNA transcriptId=1775 cpcScore=-0.1003410 cnci=-0.3230338		chr3	45791119 - 45792143	-		NonCoding	45791119	45792143
TC03003000.hg.1	3.65	3.45	1.15	0.008833	0.975856		linc-GABRR3-2 chr3:-:97949909-97956219|linc-GABRR3-2 chr3:-:97949909-97956217|linc-GABRR3-2 chr3:-:97954344-97956211	TCONS_00007208-XLOC_003187; TCONS_00006562-XLOC_003187; TCONS_00007209-XLOC_003187	Rinn lincRNA	linc-GABRR3-2 chr3:-:97949909-97956219; linc-GABRR3-2 chr3:-:97949909-97956217; linc-GABRR3-2 chr3:-:97954344-97956211		chr3	97949910 - 97956219	-		NonCoding	97949910	97956219
TC03003141.hg.1	4.05	3.84	1.15	0.034978	0.975856		linc-CP-1 chr3:-:148947142-148959176|linc-CP-1 chr3:-:148947231-148959226	TCONS_l2_00020216-XLOC_l2_010381; TCONS_l2_00020217-XLOC_l2_010381	Broad TUCP	linc-CP-1 chr3:-:148947142-148959176; linc-CP-1 chr3:-:148947231-148959226		chr3	148947143 - 148959226	-		NonCoding	148947143	148959226
TC04000724.hg.1	3.65	3.45	1.15	0.036271	0.975856	POU4F2	POU class 4 homeobox 2; NULL	NM_004575; ENST00000281321; uc003ikv.3; BC136344; BC136345; OTTHUMT00000367020	RefSeq; CSIRO; UCSC Genes; GenBank; Havana transcript	Homo sapiens POU class 4 homeobox 2 (POU4F2), mRNA.; [mRNA] locus=scaffold1122:81413:82588:+ gene:ENSG00000151615; Homo sapiens POU class 4 homeobox 2, mRNA (cDNA clone MGC:167954 IMAGE:9020331), complete cds.; Homo sapiens POU class 4 homeobox 2, mRNA (cDNA clone MGC:167955 IMAGE:9020332), complete cds.; cdna:all chromosome:VEGA52:4:147560045:147563626:1 Gene:OTTHUMG00000162045		chr4	147560045 - 147563626	+	NM_004575; ENST00000281321; BC136344; BC136345; OTTHUMT00000367020	Coding	147560045	147563626	NM_004575; ENST00000281321; BC136344; BC136345; OTTHUMT00000367020	GO:0000122; GO:0000165; GO:0007411; GO:0007605; GO:0030182; GO:0030520; GO:0031290; GO:0045597; GO:0045944; GO:0050885; GO:0060041; GO:0006351; GO:0006355; GO:0007409; GO:0048675; GO:0007399	negative regulation of transcription from RNA polymerase II promoter; MAPK cascade; axon guidance; sensory perception of sound; neuron differentiation; intracellular estrogen receptor signaling pathway; retinal ganglion cell axon guidance; positive regulation of cell differentiation; positive regulation of transcription from RNA polymerase II promoter; neuromuscular process controlling balance; r…	inferred from sequence or structural similarity; inferred from direct assay; inferred from electronic annotation	NM_004575; ENST00000281321; BC136344; BC136345; OTTHUMT00000367020	GO:0005634; GO:0016607	nucleus; nuclear speck	inferred by curator; inferred from sequence or structural similarity; inferred from electronic annotation	NM_004575; ENST00000281321; BC136344; BC136345; OTTHUMT00000367020	GO:0000978; GO:0001077; GO:0001078; GO:0003682; GO:0003677; GO:0003700; GO:0043565	RNA polymerase II core promoter proximal region sequence-specific DNA binding; RNA polymerase II core promoter proximal region sequence-specific DNA binding transcription factor activity involved in positive regulation of transcription; RNA polymerase II core promoter proximal region sequence-specific DNA binding transcription factor activity involved in negative regulation of transcription; chro…	inferred from direct assay; inferred from sequence or structural similarity; inferred from electronic annotation				ENST00000281321	Pfam	IPR000327; IPR001356	POU-specific; Homeodomain
TC04002493.hg.1	3.64	3.43	1.15	0.037855	0.975856		accn=AK123271 class=mRNAlike lncRNA name=Human lncRNA ref=JounralRNA transcriptId=2341 cpcScore=-0.9275910 cnci=-0.2619836	n339893	NONCODE	accn=AK123271 class=mRNAlike lncRNA name=Human lncRNA ref=JounralRNA transcriptId=2341 cpcScore=-0.9275910 cnci=-0.2619836		chr4	24897087 - 24899819	-		NonCoding	24897087	24899819
TC04002898.hg.1	5.35	5.15	1.15	0.033313	0.975856		linc-FAT1-2 chr4:-:188866787-188881648	TCONS_00008710-XLOC_004222	Rinn lincRNA	linc-FAT1-2 chr4:-:188866787-188881648		chr4	188866788 - 188881648	-		NonCoding	188866788	188881648
TC05000552.hg.1	3.79	3.59	1.15	0.047964	0.975856	OTTHUMG00000162986	NULL	ENST00000507558; ENST00000508424; ENST00000508640; ENST00000510682; ENST00000512128; ENST00000514214; OTTHUMT00000371265; OTTHUMT00000371261; OTTHUMT00000371263; OTTHUMT00000371260; OTTHUMT00000371262; OTTHUMT00000371264	ENSEMBL; Havana transcript	cdna:known chromosome:GRCh37:5:115806886:115808334:1 gene:ENSG00000248445 gene_biotype:antisense transcript_biotype:antisense; cdna:known chromosome:GRCh37:5:115783299:115807369:1 gene:ENSG00000248445 gene_biotype:antisense transcript_biotype:antisense; cdna:known chromosome:GRCh37:5:115785324:115831817:1 gene:ENSG00000248445 gene_biotype:antisense transcript_biotype:antisense; cdna:known chromos…		chr5	115783243 - 115843972	+	OTTHUMT00000371265; OTTHUMT00000371261; OTTHUMT00000371263; OTTHUMT00000371260; OTTHUMT00000371262; OTTHUMT00000371264	Coding	115783243	115843972
TC05001863.hg.1	4.03	3.82	1.15	0.029701	0.975856		uc021yeo.1	uc021yeo.1	UCSC Genes			chr5	140037507 - 140037565	-		Coding	140037507	140037565
TC05002445.hg.1	3.85	3.65	1.15	0.022467	0.975856		linc-BTF3-3 chr5:+:72733583-72734462	TCONS_00009997-XLOC_004425	Rinn lincRNA	linc-BTF3-3 chr5:+:72733583-72734462		chr5	72733584 - 72734462	+		NonCoding	72733584	72734462
TC05002750.hg.1	3.25	3.06	1.15	0.003431	0.975856		linc-MSX2-4 chr5:+:173756614-173757506	TCONS_00009542-XLOC_004646	Rinn lincRNA	linc-MSX2-4 chr5:+:173756614-173757506		chr5	173756615 - 173757506	+		NonCoding	173756615	173757506
TC05003187.hg.1	3.46	3.25	1.15	0.039699	0.975856		linc-EPB41L4A chr5:-:111992122-112018667	TCONS_00009753-XLOC_004956	Rinn lincRNA	linc-EPB41L4A chr5:-:111992122-112018667		chr5	111992123 - 112018667	-		NonCoding	111992123	112018667
TC05003215.hg.1	4.11	3.91	1.15	0.021874	0.975856		linc-CEP120-3 chr5:-:123828467-123872041	TCONS_00009773-XLOC_004981	Rinn lincRNA	linc-CEP120-3 chr5:-:123828467-123872041		chr5	123828468 - 123872041	-		NonCoding	123828468	123872041
TC06002109.hg.1	6.04	5.84	1.15	0.020222	0.975856		ncrna:snRNA chromosome:GRCh37:6:131963958:131964106:-1 gene:ENSG00000252560 gene_biotype:snRNA transcript_biotype:snRNA	ENST00000516751	ENSEMBL	ncrna:snRNA chromosome:GRCh37:6:131963958:131964106:-1 gene:ENSG00000252560 gene_biotype:snRNA transcript_biotype:snRNA		chr6	131963958 - 131964106	-		Coding	131963958	131964106
TC06002788.hg.1	3.45	3.25	1.15	0.038272	0.975856		accn=BC104422 class=mRNAlike lncRNA name=NULL ref=H-invitational v7.5 transcriptId=HIT000337716 cpcScore=-1.1562300 cnci=-1.0000000	n336958	NONCODE	accn=BC104422 class=mRNAlike lncRNA name=NULL ref=H-invitational v7.5 transcriptId=HIT000337716 cpcScore=-1.1562300 cnci=-1.0000000		chr6	41681657 - 41681857	+		NonCoding	41681657	41681857
TC06003034.hg.1	4.16	3.96	1.15	0.00256	0.971489		accn=NR_038906 class=lncRNA name= ref=RefGeneNoncode transcriptId=NR_038906 cpcScore=0.1849160 cnci=-0.3490267|linc-HEY2 chr6:+:125995498-126039244	n411082; TCONS_00011367-XLOC_005457	NONCODE; Rinn lincRNA	accn=NR_038906 class=lncRNA name= ref=RefGeneNoncode transcriptId=NR_038906 cpcScore=0.1849160 cnci=-0.3490267; linc-HEY2 chr6:+:125995498-126039244		chr6	125995499 - 126041364	+		NonCoding	125995499	126041364
TC07000236.hg.1	3.76	3.56	1.15	0.045244	0.975856	OTTHUMG00000154940	NULL	ENST00000435254; OTTHUMT00000337739	ENSEMBL; Havana transcript	cdna:known chromosome:GRCh37:7:36502632:36544121:1 gene:ENSG00000237400 gene_biotype:antisense transcript_biotype:antisense; cdna:all chromosome:VEGA52:7:36502632:36544121:1 Gene:OTTHUMG00000154940		chr7	36502632 - 36544121	+	OTTHUMT00000337739	Coding	36502632	36544121
TC07000766.hg.1	4.39	4.19	1.15	0.046702	0.975856	MIR593	microRNA 593	NR_030324; ENST00000384856; uc022akw.1	RefSeq; ENSEMBL; UCSC Genes	Homo sapiens microRNA 593 (MIR593), microRNA.; ncrna:miRNA chromosome:GRCh37:7:127721913:127722012:1 gene:ENSG00000207588 gene_biotype:miRNA transcript_biotype:miRNA		chr7	127721913 - 127722012	+	NR_030324; ENST00000384856	Coding	127721913	127722012
TC07001436.hg.1	3.68	3.48	1.15	0.049291	0.975856	LOC100506053	uncharacterized LOC100506053; NULL	ENST00000415836; ENST00000442649; OTTHUMT00000345315; OTTHUMT00000345316	ENSEMBL; Havana transcript	havana:lincRNA chromosome:GRCh37:7:57288876:57289881:-1 gene:ENSG00000234089 gene_biotype:lincRNA transcript_biotype:lincRNA; havana:lincRNA chromosome:GRCh37:7:57277572:57289866:-1 gene:ENSG00000234089 gene_biotype:lincRNA transcript_biotype:lincRNA; cdna:all chromosome:VEGA52:7:57288876:57289881:-1 Gene:OTTHUMG00000156695; cdna:all chromosome:VEGA52:7:57277572:57289866:-1 Gene:OTTHUMG00000156695		chr7	57277572 - 57289881	-	ENST00000415836; ENST00000442649; OTTHUMT00000345315; OTTHUMT00000345316	Coding	57277572	57289881
TC07001551.hg.1	6.97	6.78	1.15	0.0427	0.975856	TMEM60	transmembrane protein 60; NULL	NM_032936; ENST00000257663; uc003ugn.3; uc022ago.1; BC065930; OTTHUMT00000253185	RefSeq; ENSEMBL; UCSC Genes; GenBank; Havana transcript	Homo sapiens transmembrane protein 60 (TMEM60), mRNA.; cdna:known chromosome:GRCh37:7:77423045:77427897:-1 gene:ENSG00000135211 gene_biotype:protein_coding transcript_biotype:protein_coding; Homo sapiens transmembrane protein 60, mRNA (cDNA clone MGC:74482 IMAGE:6146561), complete cds.; cdna:all chromosome:VEGA52:7:77423045:77427897:-1 Gene:OTTHUMG00000130689		chr7	77423045 - 77427897	-	NM_032936; ENST00000257663; BC065930; OTTHUMT00000253185	Coding	77423045	77427897					NM_032936; ENST00000257663; BC065930; OTTHUMT00000253185	GO:0016021; GO:0016020	integral to membrane; membrane	inferred from electronic annotation								ENST00000257663	Pfam	IPR019396	Transmembrane Fragile-X-F-associated protein
TC07002258.hg.1	3.89	3.7	1.15	0.018438	0.975856		linc-GPR141-6 chr7:+:36502631-36544121	TCONS_00012994-XLOC_006046	Rinn lincRNA	linc-GPR141-6 chr7:+:36502631-36544121		chr7	36502632 - 36544121	+		NonCoding	36502632	36544121
TC08000490.hg.1	3.56	3.36	1.15	0.046949	0.975856		ncrna:snRNA chromosome:GRCh37:8:74991772:74991878:1 gene:ENSG00000212485 gene_biotype:snRNA transcript_biotype:snRNA	ENST00000391183	ENSEMBL	ncrna:snRNA chromosome:GRCh37:8:74991772:74991878:1 gene:ENSG00000212485 gene_biotype:snRNA transcript_biotype:snRNA		chr8	74991772 - 74991878	+		Coding	74991772	74991878
TC08001245.hg.1	3.37	3.17	1.15	0.003036	0.975856	CYP7A1	cytochrome P450, family 7, subfamily A, polypeptide 1; NULL	NM_000780; ENST00000301645; uc003xtm.4; BC101777; OTTHUMT00000378190	RefSeq; ENSEMBL; UCSC Genes; GenBank; Havana transcript	Homo sapiens cytochrome P450, family 7, subfamily A, polypeptide 1 (CYP7A1), mRNA.; cdna:known chromosome:GRCh37:8:59402737:59412795:-1 gene:ENSG00000167910 gene_biotype:protein_coding transcript_biotype:protein_coding; Homo sapiens cytochrome P450, family 7, subfamily A, polypeptide 1, mRNA (cDNA clone MGC:126826 IMAGE:8069283), complete cds.; cdna:all chromosome:VEGA52:8:59402737:59412795:-1 Ge…		chr8	59402737 - 59412795	-	NM_000780; ENST00000301645; BC101777; OTTHUMT00000378190	Coding	59402737	59412795	NM_000780; ENST00000301645; BC101777; OTTHUMT00000378190	GO:0006699; GO:0006707; GO:0006805; GO:0008206; GO:0042632; GO:0044255; GO:0044281; GO:0070857; GO:0071333; GO:0071397; GO:0006629; GO:0008202; GO:0008203; GO:0016125; GO:0055114	bile acid biosynthetic process; cholesterol catabolic process; xenobiotic metabolic process; bile acid metabolic process; cholesterol homeostasis; cellular lipid metabolic process; small molecule metabolic process; regulation of bile acid biosynthetic process; cellular response to glucose stimulus; cellular response to cholesterol; lipid metabolic process; steroid metabolic process; cholesterol m…	inferred from direct assay; inferred from electronic annotation; inferred from sequence or structural similarity; traceable author statement	NM_000780; ENST00000301645; BC101777; OTTHUMT00000378190	GO:0005789; GO:0043231; GO:0005783; GO:0016020; GO:0031090	endoplasmic reticulum membrane; intracellular membrane-bounded organelle; endoplasmic reticulum; membrane; organelle membrane	traceable author statement; inferred from sequence or structural similarity; inferred from electronic annotation	NM_000780; ENST00000301645; BC101777; OTTHUMT00000378190	GO:0005506; GO:0008123; GO:0009055; GO:0020037; GO:0004497; GO:0016491; GO:0016705; GO:0046872	iron ion binding; cholesterol 7-alpha-monooxygenase activity; electron carrier activity; heme binding; monooxygenase activity; oxidoreductase activity; oxidoreductase activity, acting on paired donors, with incorporation or reduction of molecular oxygen; metal ion binding	inferred from electronic annotation; inferred from sequence or structural similarity	NM_000780; ENST00000301645; BC101777	GenMAPP	Statin_Pathway_PharmGKB	ENST00000301645	Pfam	IPR001128	Cytochrome P450
TC08001775.hg.1	3.25	3.05	1.15	0.018409	0.975856		linc-MYOM2 chr8:+:1983385-1983812	TCONS_00014579-XLOC_006689	Rinn lincRNA	linc-MYOM2 chr8:+:1983385-1983812		chr8	1983386 - 1983812	+		NonCoding	1983386	1983812
TC08002538.hg.1	4.43	4.22	1.15	0.01863	0.975856		accn=NULL class=lincRNA name=Human lincRNA ref=Scripture Reconstruction LincRNAs By Luo transcriptId=linc_luo_534 cpcScore=-1.3877500 cnci=-0.3922344|linc-NDRG1 chr8:-:134420232-134421667	n344985; TCONS_00015178-XLOC_007231	NONCODE; Rinn lincRNA	accn=NULL class=lincRNA name=Human lincRNA ref=Scripture Reconstruction LincRNAs By Luo transcriptId=linc_luo_534 cpcScore=-1.3877500 cnci=-0.3922344; linc-NDRG1 chr8:-:134420232-134421667		chr8	134374742 - 134421713	-		NonCoding	134374742	134421713
TC09000784.hg.1	3.79	3.59	1.15	0.025348	0.975856	OTTHUMG00000020885	NULL	ENST00000446184; OTTHUMT00000054946	ENSEMBL; Havana transcript	havana:lincRNA chromosome:GRCh37:9:137444584:137445743:1 gene:ENSG00000227150 gene_biotype:lincRNA transcript_biotype:lincRNA; cdna:all chromosome:VEGA52:9:137444584:137445743:1 Gene:OTTHUMG00000020885		chr9	137444584 - 137445743	+	OTTHUMT00000054946	Coding	137444584	137445743
TC09002150.hg.1	4.06	3.86	1.15	0.003808	0.975856		linc-SMC2-1 chr9:+:106761761-106790285|linc-SMC2-1 chr9:+:106761761-106847977|linc-SMC2-1 chr9:+:106761889-106763127	TCONS_00016108-XLOC_007497; TCONS_00016109-XLOC_007497; TCONS_00016110-XLOC_007497	Rinn lincRNA	linc-SMC2-1 chr9:+:106761761-106790285; linc-SMC2-1 chr9:+:106761761-106847977; linc-SMC2-1 chr9:+:106761889-106763127		chr9	106761762 - 106847977	+		NonCoding	106761762	106847977
TC09002505.hg.1	5.18	4.98	1.15	0.038146	0.975856		accn=NULL class=lincRNA name=Human lincRNA ref=Scripture Reconstruction LincRNAs By Luo transcriptId=linc_luo_1801 cpcScore=-1.5978300 cnci=-0.1900924	n346251	NONCODE	accn=NULL class=lincRNA name=Human lincRNA ref=Scripture Reconstruction LincRNAs By Luo transcriptId=linc_luo_1801 cpcScore=-1.5978300 cnci=-0.1900924		chr9	40610094 - 40633391	-		NonCoding	40610094	40633391
TC0X000234.hg.1	3.52	3.32	1.15	0.027329	0.975856	ZNF157	zinc finger protein 157; NULL	NM_003446; ENST00000377073; uc004dhr.1; BC075003; OTTHUMT00000056415	RefSeq; ENSEMBL; UCSC Genes; GenBank; Havana transcript	Homo sapiens zinc finger protein 157 (ZNF157), mRNA.; cdna:known chromosome:GRCh37:X:47229982:47273704:1 gene:ENSG00000147117 gene_biotype:protein_coding transcript_biotype:protein_coding; Homo sapiens zinc finger protein 157, mRNA (cDNA clone MGC:104152 IMAGE:30915612), complete cds.; cdna:all chromosome:VEGA52:X:47229982:47273704:1 Gene:OTTHUMG00000021443		chrX	47229982 - 47273704	+	NM_003446; ENST00000377073; BC075003; OTTHUMT00000056415	Coding	47229982	47273704	NM_003446; ENST00000377073; BC075003; OTTHUMT00000056415	GO:0000122; GO:0006351; GO:0006355	negative regulation of transcription from RNA polymerase II promoter; transcription, DNA-dependent; regulation of transcription, DNA-dependent	traceable author statement; inferred from electronic annotation	NM_003446; ENST00000377073; BC075003; OTTHUMT00000056415	GO:0005634; GO:0005622	nucleus; intracellular	inferred from electronic annotation	NM_003446; ENST00000377073; BC075003; OTTHUMT00000056415	GO:0003677; GO:0003700; GO:0008270; GO:0003676; GO:0046872	DNA binding; sequence-specific DNA binding transcription factor activity; zinc ion binding; nucleic acid binding; metal ion binding	inferred from electronic annotation; traceable author statement				ENST00000377073	Pfam	IPR001909; IPR007087	Krueppel-associated box; Zinc finger, C2H2
TC0X000778.hg.1	4.23	4.04	1.15	0.01234	0.975856	CTAG1B	cancer/testis antigen 1B; cancer/testis antigen 1A; NULL	NM_001327; ENST00000333128; ENST00000443287; BC130362; OTTHUMT00000061175; OTTHUMT00000061174; NM_139250	RefSeq; ENSEMBL; GenBank; Havana transcript	Homo sapiens cancer/testis antigen 1B (CTAG1B), mRNA.; cdna:known chromosome:GRCh37:X:153813418:153815074:1 gene:ENSG00000183678 gene_biotype:protein_coding transcript_biotype:protein_coding; cdna:putative chromosome:GRCh37:X:153813407:153815075:1 gene:ENSG00000183678 gene_biotype:protein_coding transcript_biotype:protein_coding; Homo sapiens cancer/testis antigen 1B, mRNA (cDNA clone MGC:163234 …		chrX	153813407 - 153815075	+	NM_001327; ENST00000333128; ENST00000443287; BC130362; OTTHUMT00000061175; OTTHUMT00000061174; NM_139250	Coding	153813407	153815075	ENST00000333128; ENST00000443287; BC130362; NM_139250	GO:0008150	biological_process	no biological data available	NM_001327; ENST00000333128; ENST00000443287; BC130362; OTTHUMT00000061175; NM_139250	GO:0005737; GO:0005575	cytoplasm; cellular_component	inferred from direct assay; inferred from electronic annotation; no biological data available	NM_001327; ENST00000333128; ENST00000443287; BC130362; OTTHUMT00000061175; NM_139250	GO:0005515; GO:0003674	protein binding; molecular_function	inferred from physical interaction; no biological data available				ENST00000333128; ENST00000443287	Pfam	IPR015419	EKC/KEOPS complex, subunit Pcc1
TC0X001084.hg.1	3.78	3.58	1.15	0.005568	0.975856	UQCRBP1	ubiquinol-cytochrome c reductase binding protein pseudogene 1	NR_002308; uc010nki.1	RefSeq; UCSC Genes	Homo sapiens ubiquinol-cytochrome c reductase binding protein pseudogene 1 (UQCRBP1), non-coding RNA.		chrX	56763221 - 56764017	-	NR_002308	Coding	56763221	56764017
TC0X001278.hg.1	4.05	3.84	1.15	0.026814	0.975856	CHRDL1	chordin-like 1; NULL	NM_001143981; NM_001143982; NM_001143983; NM_145234; ENST00000218054; ENST00000372042; ENST00000372045; ENST00000394797; ENST00000434224; ENST00000444321; ENST00000482160; uc004eou.4; uc010nps.3; uc011mss.2; uc004eow.3; uc004eov.3; BC002909; OTTHUMT00000057913; OTTHUMT00000057912; OTTHUMT00000357086; OTTHUMT00000378618; OTTHUMT00000357087	RefSeq; ENSEMBL; UCSC Genes; GenBank; Havana transcript	Homo sapiens chordin-like 1 (CHRDL1), transcript variant 1, mRNA.; Homo sapiens chordin-like 1 (CHRDL1), transcript variant 2, mRNA.; Homo sapiens chordin-like 1 (CHRDL1), transcript variant 4, mRNA.; Homo sapiens chordin-like 1 (CHRDL1), transcript variant 3, mRNA.; cdna:known chromosome:GRCh37:X:109917092:110039076:-1 gene:ENSG00000101938 gene_biotype:protein_coding transcript_biotype:protein_c…		chrX	109917084 - 110039286	-	NM_001143981; NM_001143982; NM_001143983; NM_145234; ENST00000218054; ENST00000372042; ENST00000372045; ENST00000394797; ENST00000434224; ENST00000444321; ENST00000482160; BC002909; OTTHUMT00000057913; OTTHUMT00000057912; OTTHUMT00000357086; OTTHUMT00000378618; OTTHUMT00000357087	Coding	109917084	110039286	NM_001143981; NM_001143982; NM_001143983; NM_145234; ENST00000218054; ENST00000372042; ENST00000372045; ENST00000394797; ENST00000434224; ENST00000444321; ENST00000482160; BC002909; OTTHUMT00000057913; OTTHUMT00000057912	GO:0001503; GO:0001654; GO:0007399; GO:0030154; GO:0030509; GO:0048749; GO:0007275; GO:0001709; GO:0030182	ossification; eye development; nervous system development; cell differentiation; BMP signaling pathway; compound eye development; multicellular organismal development; cell fate determination; neuron differentiation	inferred from electronic annotation; inferred from mutant phenotype; traceable author statement	NM_001143981; NM_001143982; NM_001143983; NM_145234; ENST00000218054; ENST00000372042; ENST00000372045; ENST00000394797; ENST00000434224; ENST00000444321; ENST00000482160; BC002909; OTTHUMT00000057912	GO:0005576	extracellular region	traceable author statement; inferred from electronic annotation	ENST00000218054; ENST00000372042; ENST00000372045; ENST00000394797; ENST00000434224; ENST00000444321; ENST00000482160	GO:0005515	protein binding	inferred from electronic annotation				ENST00000218054; ENST00000372042; ENST00000372045; ENST00000394797; ENST00000434224; ENST00000444321; ENST00000482160	Pfam	IPR001007	von Willebrand factor, type C
TC0X001407.hg.1	3.38	3.18	1.15	0.043163	0.975856	DDX26B-AS1	DDX26B antisense RNA 1; NULL	ENST00000430820; OTTHUMT00000058419	ENSEMBL; Havana transcript	cdna:known chromosome:GRCh37:X:134654008:134654599:-1 gene:ENSG00000225235 gene_biotype:antisense transcript_biotype:antisense; cdna:all chromosome:VEGA52:X:134654008:134654599:-1 Gene:OTTHUMG00000022483		chrX	134654008 - 134654599	-	ENST00000430820; OTTHUMT00000058419	Coding	134654008	134654599
TC0X002053.hg.1	3.36	3.16	1.15	0.040999	0.975856		accn=NULL class=lincRNA name=Human lincRNA ref=Scripture Reconstruction LincRNAs By Luo transcriptId=linc_luo_2028 cpcScore=-1.5514000 cnci=-0.3159535	n346478	NONCODE	accn=NULL class=lincRNA name=Human lincRNA ref=Scripture Reconstruction LincRNAs By Luo transcriptId=linc_luo_2028 cpcScore=-1.5514000 cnci=-0.3159535		chrX	47415406 - 47418281	-		NonCoding	47415406	47418281
TC10000231.hg.1	4.81	4.6	1.15	0.023746	0.975856		[retired] cdna:putative chromosome:GRCh37:10:33608520:33609590:1 gene:ENSG00000228832 gene_biotype:antisense transcript_biotype:antisense|[retired] cdna:all chromosome:VEGA50:10:33608520:33609590:1 Gene:OTTHUMG00000017938	ENST00000443179; OTTHUMT00000047516	ENSEMBL; Havana transcript	[retired] cdna:putative chromosome:GRCh37:10:33608520:33609590:1 gene:ENSG00000228832 gene_biotype:antisense transcript_biotype:antisense; [retired] cdna:all chromosome:VEGA50:10:33608520:33609590:1 Gene:OTTHUMG00000017938		chr10	33608520 - 33609590	+		Coding	33608520	33609590
TC10002191.hg.1	7.68	7.48	1.15	0.002904	0.975856		linc-MINPP1 chr10:+:89190751-89209410	TCONS_00018263-XLOC_008543	Rinn lincRNA	linc-MINPP1 chr10:+:89190751-89209410		chr10	89190752 - 89209410	+		NonCoding	89190752	89209410
TC10002460.hg.1	4.43	4.23	1.15	0.040602	0.975856		linc-KIN-3 chr10:-:9800745-9801200	TCONS_00017924-XLOC_008726	Rinn lincRNA	linc-KIN-3 chr10:-:9800745-9801200		chr10	9800746 - 9801200	-		NonCoding	9800746	9801200
TC11000610.hg.1	4.34	4.14	1.15	0.019858	0.975856	PPP2R5B	protein phosphatase 2, regulatory subunit B', beta; NULL	ENST00000413292; OTTHUMT00000315959	ENSEMBL; Havana transcript	cdna:known chromosome:GRCh37:11:64685025:64691932:1 gene:ENSG00000068971 gene_biotype:protein_coding transcript_biotype:processed_transcript; cdna:all chromosome:VEGA52:11:64685025:64691932:1 Gene:OTTHUMG00000150043		chr11	64685025 - 64691932	+	ENST00000413292; OTTHUMT00000315959	Coding	64685025	64691932	ENST00000413292	GO:0006987; GO:0030968; GO:0044267; GO:0007165	activation of signaling protein activity involved in unfolded protein response; endoplasmic reticulum unfolded protein response; cellular protein metabolic process; signal transduction	traceable author statement; inferred from electronic annotation	ENST00000413292	GO:0000159; GO:0005737; GO:0005829	protein phosphatase type 2A complex; cytoplasm; cytosol	inferred from electronic annotation; traceable author statement	ENST00000413292	GO:0005515; GO:0008601	protein binding; protein phosphatase type 2A regulator activity	inferred from physical interaction; inferred from electronic annotation; traceable author statement	ENST00000413292	GenMAPP	Glycogen_Metabolism
TC11001806.hg.1	3.89	3.69	1.15	0.007427	0.975856	OR5B17	olfactory receptor, family 5, subfamily B, member 17	NM_001005489; ENST00000357377; uc010rke.2	RefSeq; ENSEMBL; UCSC Genes	Homo sapiens olfactory receptor, family 5, subfamily B, member 17 (OR5B17), mRNA.; cdna:known chromosome:GRCh37:11:58125597:58126542:-1 gene:ENSG00000197786 gene_biotype:protein_coding transcript_biotype:protein_coding		chr11	58125597 - 58126542	-	NM_001005489; ENST00000357377	Coding	58125597	58126542	NM_001005489; ENST00000357377	GO:0007165; GO:0007186; GO:0007608; GO:0050896; GO:0050911	signal transduction; G-protein coupled receptor signaling pathway; sensory perception of smell; response to stimulus; detection of chemical stimulus involved in sensory perception of smell	inferred from electronic annotation	NM_001005489; ENST00000357377	GO:0005886; GO:0016021; GO:0016020	plasma membrane; integral to membrane; membrane	traceable author statement; inferred from electronic annotation	NM_001005489; ENST00000357377	GO:0004930; GO:0004984; GO:0004871	G-protein coupled receptor activity; olfactory receptor activity; signal transducer activity	inferred from electronic annotation				ENST00000357377	Pfam	IPR000276	G protein-coupled receptor, rhodopsin-like
TC11002436.hg.1	3.71	3.51	1.15	0.030048	0.975856		havana:lincRNA chromosome:GRCh37:11:126790084:126810555:-1 gene:ENSG00000254938 gene_biotype:lincRNA transcript_biotype:lincRNA	ENST00000530572	ENSEMBL	havana:lincRNA chromosome:GRCh37:11:126790084:126810555:-1 gene:ENSG00000254938 gene_biotype:lincRNA transcript_biotype:lincRNA		chr11	126790084 - 126810555	-		Coding	126790084	126810555
TC11003403.hg.1	3.42	3.22	1.15	0.049746	0.975856		accn=NULL class=lncRNA name= ref=EnsemblNoncode transcriptId=ENST00000530572 cpcScore=-1.1830700 cnci=-0.3005705	n380313	NONCODE	accn=NULL class=lncRNA name= ref=EnsemblNoncode transcriptId=ENST00000530572 cpcScore=-1.1830700 cnci=-0.3005705		chr11	126790084 - 126810555	-		NonCoding	126790084	126810555
TC12000689.hg.1	3.53	3.33	1.15	0.04813	0.975856		havana:lincRNA chromosome:GRCh37:12:88189510:88195805:1 gene:ENSG00000257912 gene_biotype:lincRNA transcript_biotype:lincRNA	ENST00000551280	ENSEMBL	havana:lincRNA chromosome:GRCh37:12:88189510:88195805:1 gene:ENSG00000257912 gene_biotype:lincRNA transcript_biotype:lincRNA		chr12	88189510 - 88195805	+		Coding	88189510	88195805
TC12002317.hg.1	3.95	3.75	1.15	0.027891	0.975856		linc-CNTN1-1 chr12:+:40959313-40964560|linc-CNTN1-1 chr12:+:40959353-40964628	TCONS_l2_00006587-XLOC_l2_002952; TCONS_l2_00005598-XLOC_l2_002952	Broad TUCP	linc-CNTN1-1 chr12:+:40959313-40964560; linc-CNTN1-1 chr12:+:40959353-40964628		chr12	40959314 - 40964628	+		NonCoding	40959314	40964628
TC12002793.hg.1	4.5	4.3	1.15	0.043476	0.975856		accn=NULL class=lncRNA name= ref=EnsemblNoncode transcriptId=ENST00000543604 cpcScore=-1.0458200 cnci=-0.3967572	n380651	NONCODE	accn=NULL class=lncRNA name= ref=EnsemblNoncode transcriptId=ENST00000543604 cpcScore=-1.0458200 cnci=-0.3967572		chr12	22613453 - 22616848	-		NonCoding	22613453	22616848
TC12002826.hg.1	4.44	4.24	1.15	0.040886	0.975856		linc-H3F3C-2 chr12:-:31958674-31961607	TCONS_l2_00006194-XLOC_l2_003335	Broad TUCP	linc-H3F3C-2 chr12:-:31958674-31961607		chr12	31958675 - 31961607	-		NonCoding	31958675	31961607
TC12003042.hg.1	3.62	3.42	1.15	0.030561	0.975856		linc-ARL1-1 chr12:-:101822393-101825034	TCONS_00020893-XLOC_010170	Rinn lincRNA	linc-ARL1-1 chr12:-:101822393-101825034		chr12	101822394 - 101825034	-		NonCoding	101822394	101825034
TC13000391.hg.1	3.57	3.37	1.15	0.047623	0.975856	OTTHUMG00000017341	NULL	ENST00000411690; OTTHUMT00000045758	ENSEMBL; Havana transcript	havana:lincRNA chromosome:GRCh37:13:110705632:110707299:1 gene:ENSG00000231428 gene_biotype:lincRNA transcript_biotype:lincRNA; cdna:all chromosome:VEGA52:13:110705632:110707299:1 Gene:OTTHUMG00000017341		chr13	110705632 - 110707299	+	OTTHUMT00000045758	Coding	110705632	110707299
TC13000424.hg.1	4.23	4.02	1.15	0.013665	0.975856	DCUN1D2-AS2	DCUN1D2 antisense RNA 2; NULL	ENST00000414992; ENST00000453584; OTTHUMT00000045939; OTTHUMT00000045940	ENSEMBL; Havana transcript	cdna:known chromosome:GRCh37:13:114123216:114130450:1 gene:ENSG00000233613 gene_biotype:antisense transcript_biotype:antisense; cdna:known chromosome:GRCh37:13:114129705:114130450:1 gene:ENSG00000233613 gene_biotype:antisense transcript_biotype:antisense; cdna:all chromosome:VEGA52:13:114123216:114130450:1 Gene:OTTHUMG00000017391; cdna:all chromosome:VEGA52:13:114129705:114130450:1 Gene:OTTHUMG00…		chr13	114123216 - 114130450	+	ENST00000414992; ENST00000453584; OTTHUMT00000045939; OTTHUMT00000045940	Coding	114123216	114130450
TC13000745.hg.1	3.86	3.66	1.15	0.042468	0.975856	SCEL-AS1	SCEL antisense RNA 1; NULL	ENST00000456280; ENST00000457528; OTTHUMT00000045336; OTTHUMT00000045337	ENSEMBL; Havana transcript	cdna:known chromosome:GRCh37:13:78173932:78180651:-1 gene:ENSG00000224347 gene_biotype:antisense transcript_biotype:antisense; cdna:known chromosome:GRCh37:13:78173890:78180686:-1 gene:ENSG00000224347 gene_biotype:antisense transcript_biotype:antisense; cdna:all chromosome:VEGA52:13:78173932:78180651:-1 Gene:OTTHUMG00000017106; cdna:all chromosome:VEGA52:13:78173890:78180686:-1 Gene:OTTHUMG000000…		chr13	78173890 - 78180686	-	ENST00000456280; ENST00000457528; OTTHUMT00000045336; OTTHUMT00000045337	Coding	78173890	78180686
TC13001519.hg.1	3.72	3.51	1.15	0.01034	0.975856		accn=NULL class=mRNAlike lncRNA name=vega lncRNA ref=GENCODE transcriptId=OTTHUMT00000045118 cpcScore=-0.2776360 cnci=-0.3413453|accn=NULL class=mRNAlike lncRNA name=vega lncRNA ref=GENCODE transcriptId=OTTHUMT00000045116 cpcScore=0.2929740 cnci=-0.3264377|accn=NULL class=mRNAlike lncRNA name=vega lncRNA ref=GENCODE transcriptId=OTTHUMT00000045117 cpcScore=-0.6101880 cnci=-0.2874574	n325722; n325721; n325720	NONCODE	accn=NULL class=mRNAlike lncRNA name=vega lncRNA ref=GENCODE transcriptId=OTTHUMT00000045118 cpcScore=-0.2776360 cnci=-0.3413453; accn=NULL class=mRNAlike lncRNA name=vega lncRNA ref=GENCODE transcriptId=OTTHUMT00000045116 cpcScore=0.2929740 cnci=-0.3264377; accn=NULL class=mRNAlike lncRNA name=vega lncRNA ref=GENCODE transcriptId=OTTHUMT00000045117 cpcScore=-0.6101880 cnci=-0.2874574		chr13	53587925 - 53605002	-		NonCoding	53587925	53605002
TC14000783.hg.1	3.54	3.34	1.15	0.048307	0.975856		havana:lincRNA chromosome:GRCh37:14:103011591:103022163:1 gene:ENSG00000259230 gene_biotype:lincRNA transcript_biotype:lincRNA	ENST00000559946	ENSEMBL	havana:lincRNA chromosome:GRCh37:14:103011591:103022163:1 gene:ENSG00000259230 gene_biotype:lincRNA transcript_biotype:lincRNA		chr14	103011591 - 103022163	+		Coding	103011591	103022163
TC15002029.hg.1	3.22	3.02	1.15	0.014956	0.975856		DQ593630,uc021syf.1	uc021syf.1	UCSC Genes			chr15	102294831 - 102294861	-		Coding	102294831	102294861
TC15002258.hg.1	4.21	4	1.15	0.020729	0.975856		linc-LRRC49-1 chr15:+:70127572-70135305	TCONS_00023189-XLOC_011297	Rinn lincRNA	linc-LRRC49-1 chr15:+:70127572-70135305		chr15	70127573 - 70135305	+		NonCoding	70127573	70135305
TC15002259.hg.1	3.47	3.26	1.15	0.021213	0.975856		linc-THSD4 chr15:+:71373657-71385917	TCONS_00023452-XLOC_011298	Rinn lincRNA	linc-THSD4 chr15:+:71373657-71385917		chr15	71373658 - 71385917	+		NonCoding	71373658	71385917
TC17002255.hg.1	3.69	3.49	1.15	0.045033	0.975856		linc-CALCOCO2-3 chr17:+:46777977-46781655	TCONS_00025417-XLOC_012226	Rinn lincRNA	linc-CALCOCO2-3 chr17:+:46777977-46781655		chr17	46777978 - 46781655	+		NonCoding	46777978	46781655
TC17002602.hg.1	3.96	3.75	1.15	0.048321	0.975856		linc-HNF1B-1 chr17:-:36158868-36162759	TCONS_00025224-XLOC_012453	Rinn lincRNA	linc-HNF1B-1 chr17:-:36158868-36162759		chr17	36158869 - 36162759	-		NonCoding	36158869	36162759
TC19001401.hg.1	4.94	4.74	1.15	0.044654	0.975856		AX748165,uc002nvo.1	uc002nvo.1	UCSC Genes			chr19	35085572 - 35166604	-		Coding	35085572	35166604
TC20000307.hg.1	3.73	3.54	1.15	0.029601	0.975856	OTTHUMG00000032492	NULL	ENST00000431589; OTTHUMT00000079282	ENSEMBL; Havana transcript	cdna:known chromosome:GRCh37:20:40619780:40692609:1 gene:ENSG00000225458 gene_biotype:antisense transcript_biotype:antisense; cdna:all chromosome:VEGA52:20:40619780:40692609:1 Gene:OTTHUMG00000032492		chr20	40619780 - 40692609	+	OTTHUMT00000079282	Coding	40619780	40692609
TC20000887.hg.1	4.31	4.11	1.15	0.011266	0.975856	WFDC10B	WAP four-disulfide core domain 10B; NULL	NM_172006; NM_172131; ENST00000330523; ENST00000335769; uc002xpb.3; uc002xpc.3; BC121071; OTTHUMT00000252547; OTTHUMT00000252548	RefSeq; ENSEMBL; CSIRO; UCSC Genes; GenBank; Havana transcript	Homo sapiens WAP four-disulfide core domain 10B (WFDC10B), transcript variant 1, mRNA.; Homo sapiens WAP four-disulfide core domain 10B (WFDC10B), transcript variant 2, mRNA.; cdna:known chromosome:GRCh37:20:44313292:44333658:-1 gene:ENSG00000182931 gene_biotype:protein_coding transcript_biotype:protein_coding; [mRNA] locus=scaffold1502:450921:456415:+ gene:ENSG00000182931; Homo sapiens WAP four-…		chr20	44313290 - 44333658	-	NM_172006; NM_172131; ENST00000330523; ENST00000335769; BC121071; OTTHUMT00000252547; OTTHUMT00000252548	Coding	44313290	44333658	NM_172006; NM_172131; ENST00000330523; ENST00000335769; BC121071; OTTHUMT00000252547; OTTHUMT00000252548	GO:0010466	negative regulation of peptidase activity	inferred from electronic annotation	NM_172006; NM_172131; ENST00000330523; ENST00000335769; BC121071; OTTHUMT00000252547; OTTHUMT00000252548	GO:0005576	extracellular region	inferred from electronic annotation	NM_172006; NM_172131; ENST00000330523; ENST00000335769; BC121071; OTTHUMT00000252547; OTTHUMT00000252548	GO:0030414	peptidase inhibitor activity	inferred from electronic annotation
TC21000514.hg.1	3.97	3.77	1.15	0.003399	0.975856	OTTHUMG00000086913	NULL	ENST00000411694; ENST00000424921; OTTHUMT00000195819; OTTHUMT00000195818	ENSEMBL; Havana transcript	havana:lincRNA chromosome:GRCh37:21:45578623:45579955:-1 gene:ENSG00000225331 gene_biotype:lincRNA transcript_biotype:lincRNA; havana:lincRNA chromosome:GRCh37:21:45578898:45579959:-1 gene:ENSG00000225331 gene_biotype:lincRNA transcript_biotype:lincRNA; cdna:all chromosome:VEGA52:21:45578623:45579955:-1 Gene:OTTHUMG00000086913; cdna:all chromosome:VEGA52:21:45578898:45579959:-1 Gene:OTTHUMG000000…		chr21	45578623 - 45579959	-	OTTHUMT00000195819; OTTHUMT00000195818	Coding	45578623	45579959
TC21000628.hg.1	3.59	3.39	1.15	0.015937	0.975856		accn=BC040319 class=mRNAlike lncRNA name=Human lncRNA ref=JounralRNA transcriptId=1881 cpcScore=0.3139090 cnci=-0.3707395	n339444	NONCODE	accn=BC040319 class=mRNAlike lncRNA name=Human lncRNA ref=JounralRNA transcriptId=1881 cpcScore=0.3139090 cnci=-0.3707395		chr21	26212864 - 26430059	+		NonCoding	26212864	26430059
TC21000949.hg.1	5.1	4.9	1.15	0.012641	0.975856		accn=NR_040087 class=lncRNA name= ref=RefGeneNoncode transcriptId=NR_040087 cpcScore=7.6292400 cnci=-0.2156072|accn=NR_040086 class=lncRNA name= ref=RefGeneNoncode transcriptId=NR_040086 cpcScore=7.2358100 cnci=-0.1711896|accn=NR_040088 class=lncRNA name= ref=RefGeneNoncode transcriptId=NR_040088 cpcScore=5.3108800 cnci=-0.1879150	n411618; n411617; n411619	NONCODE	accn=NR_040087 class=lncRNA name= ref=RefGeneNoncode transcriptId=NR_040087 cpcScore=7.6292400 cnci=-0.2156072; accn=NR_040086 class=lncRNA name= ref=RefGeneNoncode transcriptId=NR_040086 cpcScore=7.2358100 cnci=-0.1711896; accn=NR_040088 class=lncRNA name= ref=RefGeneNoncode transcriptId=NR_040088 cpcScore=5.3108800 cnci=-0.1879150		chr21	37406840 - 37432819	-		NonCoding	37406840	37432819
TC6_mcf_hap5000017.hg.1	4.19	3.99	1.15	0.000369	0.967068	HCG9	HLA complex group 9 (non-protein coding); NULL	NR_028032; uc011hki.2; OTTHUMT00000311827	RefSeq; UCSC Genes; Havana transcript	Homo sapiens HLA complex group 9 (non-protein coding) (HCG9), non-coding RNA.; cdna:all chromosome:VEGA52:6-MCF:1234088:1237387:1 Gene:OTTHUMG00000149440		chr6_mcf_hap5	1324750 - 1328049	+	NR_028032; OTTHUMT00000311827	Coding	1324750	1328049	NR_028032	GO:0008150	biological_process	no biological data available	NR_028032	GO:0005575	cellular_component	no biological data available	NR_028032	GO:0003674	molecular_function	no biological data available
TC01000650.hg.1	3.65	3.47	1.14	0.031251	0.975856	OTTHUMG00000008925	NULL	ENST00000439621; uc001cva.1; OTTHUMT00000024709	ENSEMBL; UCSC Genes; Havana transcript	cdna:known chromosome:GRCh37:1:53580248:53584281:1 gene:ENSG00000235563 gene_biotype:antisense transcript_biotype:antisense; cdna:all chromosome:VEGA52:1:53580248:53584281:1 Gene:OTTHUMG00000008925		chr1	53580248 - 53584281	+	OTTHUMT00000024709	Coding	53580248	53584281
[truncated: 2,281 more rows]

## Sheet: b
Gene Symbol	H1-1-Signal	H1-2-Signal	H1-3-Signal	U1-1-Signal	U1-2-Signal	U1-3-Signal
SLC2A3	7.96466	8.06446	7.36827	7.14877	6.92116	7.15654
IGFL3	9.07709	9.21115	8.94558	8.50183	8.65347	8.68667
ARRDC3	6.71517	6.61006	6.66892	6.50393	6.3043	6.33075
FAM49A	3.75242	3.97556	3.52387	3.20512	3.04148	3.09456
SLC2A14	6.44573	6.39271	5.94763	5.78862	5.59629	5.8201
OLR1	3.74542	3.98637	3.50157	3.2994	3.34239	3.13073
TMEM27	3.93459	3.88129	3.71182	3.23954	3.49832	3.38547
TCEAL8	5.1077	5.18158	4.94082	4.62339	4.64119	4.82953
MT1B	4.92802	4.97864	4.82872	4.75497	4.71272	4.58394
SPANXB1	4.18414	4.31872	3.96734	3.47955	3.60193	3.68981
SPANXB1	4.18414	4.31872	3.96734	3.47955	3.60193	3.68981
P4HA1	7.64637	7.67141	7.42425	7.33243	7.41354	7.49675
STK38L	8.24024	8.3263	8.16219	7.90686	8.02262	8.34221
C10orf10	6.37666	6.45623	6.35082	6.22694	5.97756	5.99571
GABARAPL1	5.61738	5.57539	5.43391	5.29501	5.29307	5.1276
CAPN3	3.85128	4.14362	3.76633	3.49838	3.44185	3.41291
CCDC91	6.79431	6.87663	6.75644	6.44577	6.76187	6.71888
KYNU	5.71929	5.82205	5.7774	5.55474	5.60175	5.68618
MT1F	8.86218	9.03275	8.99378	8.83768	8.82786	8.73808
[truncated: 1,059 more rows]

## Sheet: c (Up-regulated)
Category	Term	Count	%	PValue	Genes	List Total	Pop Hits	Pop Total	Fold Enrichment	Bonferroni	Benjamini	FDR
[truncated: 23 more rows]

[truncated: 1 more sheets: d (Down-regulated)]
